# Supplementary material for: Transcriptional Regulation of Reproductive Diapause in the Convergent Lady Beetle, Hippodamia convergens
Source: Insects. 2022 Mar 31;13(4):343. doi: 10.3390/insects13040343 (PMC9026804; doi:10.3390/insects13040343)
Supplement: Supplementary file 1 [file insects-13-00343-s001.zip]

Archive with 7 entries (5 files):
- insects-1618331-Supplementary_Files/
- insects-1618331-Supplementary_Files/Supplementary_Files/
- insects-1618331-Supplementary_Files/Supplementary_Files/Figure S1.pdf
- insects-1618331-Supplementary_Files/Supplementary_Files/Figure S2.png
- insects-1618331-Supplementary_Files/Supplementary_Files/Table S1.xlsx
- insects-1618331-Supplementary_Files/Supplementary_Files/Table S2.xlsx
- insects-1618331-Supplementary_Files/Supplementary_Files/Table S3.xlsx
