# Supplementary material for: Transcriptional Regulation of Reproductive Diapause in the Convergent Lady Beetle, Hippodamia convergens
Source: Insects. 2022 Mar 31;13(4):343. doi: 10.3390/insects13040343 (PMC9026804; doi:10.3390/insects13040343)
Supplement: Supplementary file 1 [file insects-13-00343-s001.zip › insects-1618331-Supplementary_Files/Supplementary_Files/Table S1.xlsx]

## Sheet: EDvsND Up
Contig #	GenBank Accession #	XLOC ID	Trinity ID	log2FoldChange	p-value	Adjusted p-value	Swissprot Top blastx Hit	e-value
contig19908	GJNK01019861	XLOC_005459	TRINITY_DN14486_c0_g1_i6	23.5535	2.23e-19	9.14e-16
contig194935	GJNK01194774	XLOC_086834	TRINITY_DN26204_c1_g1_i8	23.7985	1.37e-15	2.29e-12	Tyrosine-protein kinase Fer	1.7e-111
contig29144	GJNK01029071	XLOC_009914	TRINITY_DN16135_c0_g1_i2	23.9925	1.22e-14	1.4e-11
contig74385	GJNK01074264	XLOC_025628	TRINITY_DN18875_c1_g1_i5	1.25359	9.17e-13	7.04e-10	Fructose-bisphosphate aldolase	3.32e-88
contig108060	GJNK01107917	XLOC_040159	TRINITY_DN20896_c0_g1_i10	21.7185	1.75e-12	1.22e-09	Sulfide quinone oxidoreductase, mitochondrial	2.72e-51
contig63946	GJNK01063845	XLOC_021296	TRINITY_DN18205_c1_g4_i1	2.67973	1.52e-11	8.21e-09
contig87908	GJNK01087784	XLOC_030667	TRINITY_DN19601_c0_g2_i1	1.04077	3.73e-11	1.74e-08	Cytochrome b-c1 complex subunit 2, mitochondrial	2.48e-33
contig149263	GJNK01149115	XLOC_060246	TRINITY_DN23355_c0_g1_i1	2.97249	4.16e-11	1.89e-08	Protein lethal(2)essential for life	4.12e-16
contig216461	GJNK01216257	XLOC_100236	TRINITY_DN27564_c14_g1_i1	0.898661	6.01e-11	2.52e-08	Ankyrin-2	0
contig132992	GJNK01132848	XLOC_051889	TRINITY_DN22377_c0_g1_i6	1.09706	1.17e-10	4.18e-08	Protein hu-li tai shao	0
contig100786	GJNK01100643	XLOC_035952	TRINITY_DN20351_c3_g5_i1	1.14369	1.64e-10	5.4e-08	Cytochrome c oxidase subunit 1	1.81e-20
contig208590	GJNK01208409	XLOC_095081	TRINITY_DN27052_c2_g1_i7	1.58971	1.9e-10	6.19e-08	Probable multidrug resistance-associated protein lethal(2)03659	0
contig156997	GJNK01156847	XLOC_064195	TRINITY_DN23820_c0_g2_i1	1.16411	2.37e-10	7.54e-08	Lamin Dm0	1.74e-161
contig149265	GJNK01149117	XLOC_060250	TRINITY_DN23355_c0_g2_i1	2.85332	2.68e-10	8.38e-08	Protein lethal(2)essential for life	2.59e-21
contig209388	GJNK01209207	XLOC_095831	TRINITY_DN27118_c4_g1_i2	2.02403	3.39e-10	1.03e-07	ATP-binding cassette sub-family A member 3	0
contig191314	GJNK01191154	XLOC_085258	TRINITY_DN26041_c1_g1_i15	22.8308	5.37e-10	1.58e-07	C-1-tetrahydrofolate synthase, cytoplasmic	7.82e-135
contig85293	GJNK01085170	XLOC_029285	TRINITY_DN19409_c1_g3_i7	1.93917	6.37e-10	1.82e-07
contig114760	GJNK01114616	XLOC_042516	TRINITY_DN21224_c0_g4_i4	4.47124	8.94e-10	2.42e-07
contig113818	GJNK01113674	XLOC_042036	TRINITY_DN21162_c1_g6_i2	1.58431	9.77e-10	2.61e-07
contig146724	GJNK01146576	XLOC_059076	TRINITY_DN23219_c0_g4_i3	8.69451	1.08e-09	2.85e-07
contig216027	GJNK01215824	XLOC_099974	TRINITY_DN27540_c1_g1_i1	0.835251	1.14e-09	2.99e-07	Protein kinase C-binding protein NELL1	0.000364
contig8742	GJNK01008706	XLOC_101918	TRINITY_DN8375_c0_g1_i1	21.7439	2.44e-09	5.66e-07
contig109137	GJNK01108994	XLOC_039708	TRINITY_DN20837_c5_g3_i1	1.11388	3.97e-09	8.76e-07
contig168580	GJNK01168425	XLOC_071037	TRINITY_DN24567_c0_g7_i1	1.38446	4.4e-09	9.53e-07
contig42852	GJNK01042763	XLOC_014368	TRINITY_DN17034_c0_g2_i4	1.37121	4.72e-09	1e-06	Carboxypeptidase Q	1.3e-50
contig183482	GJNK01183323	XLOC_080921	TRINITY_DN25595_c2_g5_i2	5.44497	5.53e-09	1.14e-06
contig32850	GJNK01032768	XLOC_011653	TRINITY_DN16498_c0_g2_i1	1.36097	7.31e-09	1.41e-06	BMP and activin membrane-bound inhibitor homolog	1.42e-07
contig106677	GJNK01106534	XLOC_038720	TRINITY_DN20725_c0_g1_i1	1.74306	8.13e-09	1.51e-06	Protein mab-21	0
contig207869	GJNK01207688	XLOC_095487	TRINITY_DN27086_c5_g2_i2	1.15056	9.03e-09	1.65e-06	Inactive serine protease scarface	3.46e-51
contig54989	GJNK01054895	XLOC_018293	TRINITY_DN17717_c1_g2_i8	1.49637	9.66e-09	1.71e-06
contig208218	GJNK01208037	XLOC_095217	TRINITY_DN27061_c3_g1_i3	1.79841	1.46e-08	2.45e-06	Craniofacial development protein 2	4.03e-31
contig36311	GJNK01036226	XLOC_012387	TRINITY_DN16652_c0_g1_i1	1.19606	1.48e-08	2.47e-06	POU domain protein CF1A	1.88e-115
contig77965	GJNK01077843	XLOC_026641	TRINITY_DN19019_c0_g1_i2	1.45325	1.49e-08	2.48e-06
contig144884	GJNK01144736	XLOC_057827	TRINITY_DN23064_c0_g3_i3	23.0779	1.57e-08	2.59e-06	Liver carboxylesterase 2	6.89e-09
contig208220	GJNK01208039	XLOC_095222	TRINITY_DN27061_c3_g2_i3	1.91895	1.57e-08	2.59e-06	LINE-1 retrotransposable element ORF2 protein	1.49e-21
contig207377	GJNK01207196	XLOC_094520	TRINITY_DN27001_c4_g3_i1	1.2045	1.63e-08	2.65e-06
contig132143	GJNK01131999	XLOC_051047	TRINITY_DN22275_c3_g1_i1	2.06325	1.88e-08	2.98e-06
contig95272	GJNK01095131	XLOC_033586	TRINITY_DN20034_c1_g1_i10	6.97265	1.91e-08	3e-06	Putative ferric-chelate reductase 1	0.000196
contig189209	GJNK01189050	XLOC_083521	TRINITY_DN25872_c5_g1_i10	22.9347	1.92e-08	3.01e-06
contig149266	GJNK01149118	XLOC_060251	TRINITY_DN23355_c0_g3_i1	3.23297	2.3e-08	3.48e-06	Protein lethal(2)essential for life	1.26e-34
contig68673	GJNK01068560	XLOC_023316	TRINITY_DN18538_c4_g2_i11	1.49699	2.87e-08	4.17e-06	Ninjurin-1	1.2e-12
contig120890	GJNK01120746	XLOC_045759	TRINITY_DN21630_c0_g1_i3	8.58058	2.96e-08	4.25e-06	Succinate dehydrogenase [ubiquinone] iron-sulfur subunit, mitochondrial	4.6e-143
contig217695	GJNK01217489	XLOC_101124	TRINITY_DN27646_c10_g3_i1	0.910958	3.47e-08	4.88e-06
contig213074	GJNK01212872	XLOC_098472	TRINITY_DN27379_c8_g2_i2	1.38077	4.06e-08	5.58e-06	Ras-related protein Rab-3	3.19e-138
contig68650	GJNK01068537	XLOC_023320	TRINITY_DN18538_c4_g2_i4	1.62267	4.19e-08	5.7e-06	Ninjurin-2	1.76e-07
contig23167	GJNK01023120	XLOC_007004	TRINITY_DN15206_c1_g1_i3	1.80135	4.57e-08	6.16e-06
contig123286	GJNK01123142	XLOC_046482	TRINITY_DN21720_c3_g1_i3	22.2834	4.83e-08	6.4e-06	Deoxyuridine 5'-triphosphate nucleotidohydrolase, mitochondrial	3.36e-53
contig95774	GJNK01095633	XLOC_033745	TRINITY_DN20057_c2_g4_i2	0.672625	6.87e-08	8.33e-06	T-cell immunomodulatory protein	4.11e-114
contig114761	GJNK01114617	XLOC_042508	TRINITY_DN21224_c0_g1_i5	4.24822	7.93e-08	9.51e-06	Acetylcholinesterase-1	3.55e-12
contig115902	GJNK01115758	XLOC_043363	TRINITY_DN21323_c4_g1_i1	21.8518	8.75e-08	1.03e-05
contig164087	GJNK01163933	XLOC_068348	TRINITY_DN24279_c0_g2_i2	1.69189	9.09e-08	1.07e-05	Fibroblast growth factor receptor homolog 1	7.96e-142
contig169312	GJNK01169157	XLOC_071433	TRINITY_DN24608_c0_g2_i1	0.794901	9.15e-08	1.07e-05	Teneurin-m	0
contig114763	GJNK01114619	XLOC_042509	TRINITY_DN21224_c0_g1_i6	4.18837	9.86e-08	1.13e-05	Acetylcholinesterase	2.38e-08
contig146712	GJNK01146564	XLOC_059069	TRINITY_DN23219_c0_g3_i1	7.58012	1.02e-07	1.16e-05
contig180106	GJNK01179947	XLOC_078947	TRINITY_DN25398_c0_g1_i2	1.36424	1.37e-07	1.47e-05
contig119100	GJNK01118956	XLOC_045359	TRINITY_DN21581_c0_g1_i6	1.35567	1.4e-07	1.5e-05	Kielin/chordin-like protein	3.3e-07
contig163979	GJNK01163825	XLOC_068202	TRINITY_DN24265_c0_g1_i1	0.551561	1.6e-07	1.66e-05	Sodium/potassium-transporting ATPase subunit alpha	0
contig64412	GJNK01064310	XLOC_021837	TRINITY_DN18293_c0_g1_i2	0.911111	1.65e-07	1.71e-05	Alpha-glucosidase	1.21e-24
contig199819	GJNK01199656	XLOC_090180	TRINITY_DN26551_c1_g1_i2	3.15724	1.75e-07	1.79e-05	SET domain-containing protein SmydA-8, isoform A	1.9e-15
contig210919	GJNK01210718	XLOC_097596	TRINITY_DN27297_c8_g1_i2	1.32759	1.91e-07	1.9e-05
contig205220	GJNK01205041	XLOC_093338	TRINITY_DN26878_c1_g3_i1	1.30415	1.97e-07	1.93e-05	Intraflagellar transport protein 80 homolog	0
contig183095	GJNK01182936	XLOC_079765	TRINITY_DN25479_c0_g1_i8	1.06732	2.01e-07	1.95e-05
contig164536	GJNK01164382	XLOC_068634	TRINITY_DN24313_c0_g1_i2	2.00612	2.1e-07	2.01e-05
contig169608	GJNK01169453	XLOC_071619	TRINITY_DN24630_c2_g6_i2	2.08061	2.18e-07	2.06e-05
contig207754	GJNK01207573	XLOC_095558	TRINITY_DN27094_c2_g2_i1	1.38695	2.18e-07	2.06e-05	Protein lethal(2)essential for life	1.42e-63
contig23831	GJNK01023779	XLOC_007645	TRINITY_DN15457_c0_g1_i9	2.00674	2.55e-07	2.35e-05	LINE-1 retrotransposable element ORF2 protein	3.92e-09
contig193733	GJNK01193572	XLOC_086285	TRINITY_DN26149_c1_g3_i1	1.54401	2.58e-07	2.37e-05
contig159937	GJNK01159786	XLOC_066248	TRINITY_DN24050_c0_g7_i1	0.892948	2.97e-07	2.65e-05
contig215847	GJNK01215644	XLOC_099883	TRINITY_DN27528_c11_g1_i3	0.650713	3.05e-07	2.71e-05	Intraflagellar transport protein 122 homolog	0
contig128199	GJNK01128055	XLOC_049414	TRINITY_DN22073_c1_g1_i1	1.07277	3.11e-07	2.75e-05
contig175830	GJNK01175673	XLOC_075195	TRINITY_DN25016_c0_g1_i8	2.69821	3.2e-07	2.82e-05
contig217258	GJNK01217052	XLOC_101172	TRINITY_DN27652_c12_g1_i1	1.24725	3.35e-07	2.94e-05	Arginyl-tRNA--protein transferase 1	2.68e-107
contig115108	GJNK01114964	XLOC_042652	TRINITY_DN21242_c0_g1_i4	2.52302	3.39e-07	2.96e-05	Nose resistant to fluoxetine protein 6	1.05e-54
contig136245	GJNK01136101	XLOC_053267	TRINITY_DN22522_c0_g1_i1	5.85849	3.53e-07	3.07e-05
contig132134	GJNK01131990	XLOC_051044	TRINITY_DN22275_c2_g3_i1	1.87477	3.98e-07	3.4e-05
contig146720	GJNK01146572	XLOC_059072	TRINITY_DN23219_c0_g3_i4	7.47041	4.28e-07	3.61e-05
contig182765	GJNK01182606	XLOC_079406	TRINITY_DN25439_c1_g7_i1	1.28856	4.44e-07	3.69e-05
contig90113	GJNK01089989	XLOC_031938	TRINITY_DN19786_c0_g1_i5	3.36556	4.46e-07	3.7e-05	Protein CREG1	9.93e-49
contig217259	GJNK01217053	XLOC_101174	TRINITY_DN27652_c12_g1_i2	0.850177	4.65e-07	3.8e-05	Arginyl-tRNA--protein transferase 1	2.38e-107
contig80405	GJNK01080283	XLOC_027510	TRINITY_DN19152_c2_g1_i8	2.6023	4.69e-07	3.81e-05
contig87995	GJNK01087871	XLOC_030717	TRINITY_DN19609_c0_g1_i1	1.50552	4.73e-07	3.83e-05	Arrestin homolog	0
contig169611	GJNK01169456	XLOC_071622	TRINITY_DN24630_c4_g1_i1	1.80383	4.83e-07	3.88e-05	ADP,ATP carrier protein 2	7.16e-24
contig19774	GJNK01019727	XLOC_005109	TRINITY_DN14348_c0_g1_i1	1.30834	4.94e-07	3.93e-05	Prohormone-3	1.21e-65
contig111138	GJNK01110994	XLOC_041536	TRINITY_DN21085_c1_g4_i1	1.4581	5.2e-07	4.1e-05
contig42847	GJNK01042758	XLOC_014366	TRINITY_DN17034_c0_g2_i2	1.35203	5.68e-07	4.41e-05	Carboxypeptidase Q	7.81e-73
contig97536	GJNK01097395	XLOC_034422	TRINITY_DN20142_c0_g3_i2	1.55624	6.02e-07	4.61e-05
contig137976	GJNK01137830	XLOC_054153	TRINITY_DN22639_c3_g3_i2	1.48885	6.88e-07	5.17e-05
contig132135	GJNK01131991	XLOC_051045	TRINITY_DN22275_c2_g4_i1	1.86792	7.43e-07	5.5e-05
contig130781	GJNK01130637	XLOC_050500	TRINITY_DN22213_c0_g2_i3	1.36981	7.59e-07	5.57e-05	Probable serine/threonine-protein kinase DDB_G0272282	3.66e-08
contig117134	GJNK01116990	XLOC_043581	TRINITY_DN21356_c1_g4_i1	1.92109	7.95e-07	5.77e-05
contig159992	GJNK01159841	XLOC_065922	TRINITY_DN24018_c0_g2_i8	1.27557	8.33e-07	5.97e-05	Protein unc-13 homolog 4B	0
contig118010	GJNK01117866	XLOC_044095	TRINITY_DN21421_c0_g1_i1	1.42242	8.99e-07	6.39e-05
contig162966	GJNK01162814	XLOC_067737	TRINITY_DN24214_c0_g1_i1	2.10308	9.16e-07	6.48e-05	Muscle LIM protein 1	3.26e-33
contig214728	GJNK01214525	XLOC_099163	TRINITY_DN27466_c3_g1_i1	1.7418	9.91e-07	6.88e-05	Desumoylating isopeptidase 1	9.86e-20
contig146727	GJNK01146579	XLOC_059077	TRINITY_DN23219_c0_g4_i4	6.94226	1.01e-06	7e-05
contig15828	GJNK01015782	XLOC_002638	TRINITY_DN12864_c0_g1_i1	1.82729	1.02e-06	7.05e-05
contig8222	GJNK01008186	XLOC_101848	TRINITY_DN7914_c0_g1_i1	1.72334	1.05e-06	7.16e-05
contig142097	GJNK01141949	XLOC_056175	TRINITY_DN22863_c0_g5_i1	2.06498	1.15e-06	7.67e-05	Muscle-specific protein 20	6.06e-22
contig42866	GJNK01042777	XLOC_014374	TRINITY_DN17034_c0_g7_i1	1.39242	1.19e-06	7.9e-05	Carboxypeptidase Q	2.02e-17
contig34176	GJNK01034094	XLOC_011413	TRINITY_DN16454_c4_g2_i8	2.32703	1.21e-06	8.01e-05	Spore cortex-lytic enzyme	1.45e-09
contig130871	GJNK01130727	XLOC_051121	TRINITY_DN22288_c0_g1_i2	1.51468	1.23e-06	8.09e-05
contig144741	GJNK01144593	XLOC_057804	TRINITY_DN23062_c0_g2_i2	1.52733	1.24e-06	8.15e-05
contig77793	GJNK01077671	XLOC_026542	TRINITY_DN19002_c2_g2_i1	1.78373	1.26e-06	8.24e-05
contig114394	GJNK01114250	XLOC_042893	TRINITY_DN21273_c1_g1_i2	1.44849	1.27e-06	8.29e-05	Protein mitoshell	6.72e-23
contig126967	GJNK01126823	XLOC_048275	TRINITY_DN21933_c1_g5_i6	1.94189	1.41e-06	9.04e-05	Troponin T	2.18e-43
contig111953	GJNK01111809	XLOC_041254	TRINITY_DN21050_c1_g2_i1	1.87987	1.42e-06	9.12e-05	Ejaculatory bulb-specific protein 3	5.23e-10
contig83221	GJNK01083098	XLOC_029137	TRINITY_DN19386_c3_g1_i3	2.57107	1.51e-06	9.57e-05	Regucalcin	2.7e-51
contig114764	GJNK01114620	XLOC_042512	TRINITY_DN21224_c0_g3_i2	3.81084	1.58e-06	9.96e-05	Esterase E4	8.43e-27
contig206075	GJNK01205896	XLOC_093771	TRINITY_DN26929_c1_g2_i1	1.09735	1.6e-06	0.000100707
contig192954	GJNK01192793	XLOC_086640	TRINITY_DN26186_c0_g1_i4	1.4057	1.7e-06	0.000106037	DPY30 domain-containing protein 1	3.25e-07
contig213829	GJNK01213627	XLOC_098760	TRINITY_DN27416_c8_g1_i4	1.79813	1.79e-06	0.000110335	Ankyrin-2	0
contig15675	GJNK01015629	XLOC_002666	TRINITY_DN12890_c0_g1_i2	1.75707	2.24e-06	0.000133672	Kinesin light chain	1.1e-13
contig93696	GJNK01093555	XLOC_032995	TRINITY_DN19956_c0_g1_i16	1.12555	2.33e-06	0.000137773	MAP/microtubule affinity-regulating kinase 3	0
contig166184	GJNK01166029	XLOC_070001	TRINITY_DN24461_c1_g1_i1	1.34027	2.39e-06	0.000140407
contig106399	GJNK01106256	XLOC_038614	TRINITY_DN20715_c0_g3_i1	0.837312	2.51e-06	0.00014588	Procollagen-lysine,2-oxoglutarate 5-dioxygenase	0
contig24894	GJNK01024841	XLOC_008085	TRINITY_DN15612_c0_g1_i1	1.40979	2.55e-06	0.000148117	Cysteine sulfinic acid decarboxylase	3.09e-158
contig118393	GJNK01118249	XLOC_044262	TRINITY_DN21443_c0_g1_i1	1.12037	2.57e-06	0.000148947	Transcription factor egl-13	3.32e-51
contig87929	GJNK01087805	XLOC_031071	TRINITY_DN19660_c3_g1_i4	8.10204	2.76e-06	0.000158087	Cytochrome P450 4Z1	2.24e-14
contig151195	GJNK01151046	XLOC_062115	TRINITY_DN23579_c0_g4_i1	1.53785	2.79e-06	0.00015903
contig58086	GJNK01057991	XLOC_019339	TRINITY_DN17905_c2_g1_i5	6.41683	3e-06	0.000168963
contig142093	GJNK01141945	XLOC_056174	TRINITY_DN22863_c0_g2_i3	2.0441	3.32e-06	0.000182444	Muscle-specific protein 20	2.79e-38
contig203039	GJNK01202860	XLOC_092494	TRINITY_DN26791_c2_g1_i1	0.993967	3.42e-06	0.000187319	Dystonin	0
contig21184	GJNK01021137	XLOC_005976	TRINITY_DN14736_c0_g1_i3	1.78145	3.45e-06	0.000188293	Neuropeptide F	0.000628
contig139645	GJNK01139499	XLOC_054737	TRINITY_DN22706_c0_g1_i1	2.42769	3.52e-06	0.000191659	Cytohesin-1	0
contig137764	GJNK01137619	XLOC_053984	TRINITY_DN22617_c3_g1_i1	0.768319	3.75e-06	0.000202098	Cuticlin-1	3.78e-19
contig113156	GJNK01113012	XLOC_041799	TRINITY_DN21123_c0_g1_i1	4.18509	3.78e-06	0.000203115
contig136661	GJNK01136517	XLOC_053359	TRINITY_DN22535_c0_g1_i4	1.87347	3.89e-06	0.000208382	Protein spinster homolog 2	1.37e-07
contig89968	GJNK01089844	XLOC_031763	TRINITY_DN19757_c0_g3_i5	1.42872	3.99e-06	0.00021219	Transforming growth factor beta-1-induced transcript 1 protein	2.46e-18
contig175781	GJNK01175624	XLOC_075132	TRINITY_DN25008_c7_g2_i6	5.43145	4.11e-06	0.000217942	Putative defense protein 1	2.1e-16
contig83521	GJNK01083398	XLOC_029165	TRINITY_DN19388_c2_g6_i2	5.52822	4.48e-06	0.000235515
contig100793	GJNK01100650	XLOC_035956	TRINITY_DN20351_c3_g8_i1	0.765095	4.89e-06	0.000253663	Cytochrome c oxidase subunit 1	1.63e-89
contig160795	GJNK01160643	XLOC_066420	TRINITY_DN24073_c1_g1_i1	1.19572	5.15e-06	0.000265474
contig144742	GJNK01144594	XLOC_057802	TRINITY_DN23062_c0_g1_i2	1.46388	5.38e-06	0.000276257
contig217380	GJNK01217174	XLOC_101026	TRINITY_DN27641_c5_g1_i9	1.17591	5.57e-06	0.000283635	Titin	1.98e-128
contig17358	GJNK01017312	XLOC_003543	TRINITY_DN13509_c0_g1_i1	1.71564	5.72e-06	0.000289488	Protein big brother	1.3e-99
contig144735	GJNK01144587	XLOC_057800	TRINITY_DN23061_c0_g2_i1	1.90384	5.81e-06	0.000292145
contig92807	GJNK01092666	XLOC_033262	TRINITY_DN19985_c2_g1_i3	0.690484	5.84e-06	0.00029328
contig199474	GJNK01199311	XLOC_089797	TRINITY_DN26511_c2_g2_i1	1.61099	6.13e-06	0.000304951	Protein stoned-B	0
contig214934	GJNK01214731	XLOC_100602	TRINITY_DN27599_c2_g1_i5	0.861533	6.13e-06	0.000304951	Protein 4.1 homolog	2.55e-76
contig107697	GJNK01107554	XLOC_039205	TRINITY_DN20786_c0_g3_i1	1.19525	6.23e-06	0.000308599
contig77961	GJNK01077839	XLOC_026552	TRINITY_DN19003_c1_g2_i5	0.827031	6.68e-06	0.000325553	Pantetheinase	2.92e-15
contig169606	GJNK01169451	XLOC_071616	TRINITY_DN24630_c2_g4_i2	1.9489	6.72e-06	0.000326732	ADP,ATP carrier protein	1.5e-35
contig31562	GJNK01031489	XLOC_010799	TRINITY_DN16332_c0_g1_i2	1.37632	6.89e-06	0.000333112
contig171707	GJNK01171552	XLOC_072923	TRINITY_DN24773_c0_g1_i1	0.919868	6.9e-06	0.000333112	Diacylglycerol kinase theta	0
contig159986	GJNK01159835	XLOC_065920	TRINITY_DN24018_c0_g2_i3	4.11888	7.08e-06	0.000339533	Protein unc-13 homolog 4B	8.73e-174
contig127961	GJNK01127817	XLOC_048965	TRINITY_DN22019_c1_g2_i2	4.35443	7.48e-06	0.000352832
contig181224	GJNK01181065	XLOC_078572	TRINITY_DN25356_c0_g1_i8	1.38153	7.56e-06	0.000355424	Proton channel OtopLc	1.25e-133
contig178163	GJNK01178006	XLOC_076600	TRINITY_DN25157_c0_g2_i3	0.96813	7.86e-06	0.000367977	CD151 antigen	2.18e-29
contig137223	GJNK01137078	XLOC_053910	TRINITY_DN22605_c2_g1_i3	3.14632	8.23e-06	0.000380515	Juvenile hormone epoxide hydrolase 1	7.34e-39
contig134048	GJNK01133904	XLOC_052849	TRINITY_DN22478_c0_g3_i3	1.31209	8.25e-06	0.000380723
contig25691	GJNK01025638	XLOC_008628	TRINITY_DN15787_c0_g1_i1	1.70457	8.37e-06	0.000385965
contig199952	GJNK01199789	XLOC_089954	TRINITY_DN26528_c2_g1_i1	1.09172	8.43e-06	0.000387707
contig45191	GJNK01045101	XLOC_014931	TRINITY_DN17133_c3_g3_i2	0.680874	8.65e-06	0.000394791
contig200501	GJNK01200338	XLOC_090360	TRINITY_DN26568_c0_g1_i2	1.53827	8.75e-06	0.000397303
contig138395	GJNK01138249	XLOC_054330	TRINITY_DN22664_c1_g2_i1	1.71774	8.78e-06	0.000397781	ATP-binding cassette sub-family A member 1	3.85e-65
contig146710	GJNK01146562	XLOC_059065	TRINITY_DN23219_c0_g1_i1	6.45861	8.89e-06	0.000401192
contig177022	GJNK01176865	XLOC_076813	TRINITY_DN25183_c2_g2_i1	1.1176	8.91e-06	0.000401192
contig214440	GJNK01214237	XLOC_099160	TRINITY_DN27465_c8_g2_i2	1.86765	8.9e-06	0.000401192	Unconventional myosin-XV	6.1e-68
contig123603	GJNK01123459	XLOC_046675	TRINITY_DN21743_c4_g9_i1	1.87437	9.32e-06	0.000418821
contig192891	GJNK01192730	XLOC_086249	TRINITY_DN26146_c1_g2_i3	2.14891	9.37e-06	0.000419237
contig183006	GJNK01182847	XLOC_079675	TRINITY_DN25470_c3_g3_i2	1.42658	9.42e-06	0.000420892	Paramyosin, long form	4.96e-157
contig161297	GJNK01161145	XLOC_066713	TRINITY_DN24110_c0_g1_i1	1.26996	9.8e-06	0.000433509	Homeotic protein antennapedia	6.42e-39
contig50786	GJNK01050693	XLOC_016803	TRINITY_DN17463_c1_g1_i1	2.34028	1.06e-05	0.000463008	LINE-1 retrotransposable element ORF2 protein	2.64e-05
contig207768	GJNK01207587	XLOC_095583	TRINITY_DN27097_c5_g1_i1	1.37954	1.07e-05	0.00046384	Vascular endothelial growth factor receptor 1	2.56e-96
contig152601	GJNK01152451	XLOC_062060	TRINITY_DN23573_c0_g2_i2	1.44835	1.09e-05	0.000471017	Ecdysteroid UDP-glucosyltransferase	6e-20
contig85297	GJNK01085174	XLOC_029287	TRINITY_DN19409_c1_g3_i9	1.46556	1.09e-05	0.000472385
contig194166	GJNK01194005	XLOC_086483	TRINITY_DN26170_c1_g1_i4	7.54447	1.13e-05	0.000488157
contig87219	GJNK01087095	XLOC_030290	TRINITY_DN19556_c2_g1_i5	2.80881	1.16e-05	0.000493371	Facilitated trehalose transporter Tret1	8.69e-45
contig164850	GJNK01164696	XLOC_068501	TRINITY_DN24301_c0_g1_i1	1.77446	1.18e-05	0.000503964	Neprilysin-2	2.87e-89
contig169311	GJNK01169156	XLOC_071432	TRINITY_DN24608_c0_g1_i1	0.772694	1.23e-05	0.000522652
contig122777	GJNK01122633	XLOC_047108	TRINITY_DN21793_c0_g2_i3	2.04028	1.24e-05	0.000525502	Angiotensin-converting enzyme	7.85e-177
contig176100	GJNK01175943	XLOC_075312	TRINITY_DN25028_c0_g1_i1	2.44101	1.27e-05	0.000532323
contig22516	GJNK01022469	XLOC_006949	TRINITY_DN15185_c0_g1_i2	2.71224	1.28e-05	0.000535966
contig209392	GJNK01209211	XLOC_095834	TRINITY_DN27118_c4_g1_i5	2.42732	1.29e-05	0.000538475	ATP-binding cassette sub-family A member 1	3.14e-13
contig142414	GJNK01142266	XLOC_056499	TRINITY_DN22904_c1_g2_i2	0.647139	1.32e-05	0.00054706	PX domain-containing protein kinase-like protein	1.21e-91
contig169601	GJNK01169446	XLOC_071615	TRINITY_DN24630_c2_g4_i1	1.6144	1.37e-05	0.000564362	ADP/ATP translocase 1	2.95e-54
contig111135	GJNK01110991	XLOC_041535	TRINITY_DN21085_c1_g1_i5	0.883	1.38e-05	0.000567294	Excitatory amino acid transporter 3	8.57e-116
contig151023	GJNK01150874	XLOC_061146	TRINITY_DN23464_c0_g1_i8	1.76779	1.44e-05	0.000587172	Nose resistant to fluoxetine protein 6	2e-42
contig38217	GJNK01038132	XLOC_013106	TRINITY_DN16795_c4_g6_i2	1.63802	1.46e-05	0.000592769
contig134261	GJNK01134117	XLOC_052136	TRINITY_DN22404_c0_g2_i9	1.45661	1.48e-05	0.000600029	Transcription factor kayak	1.55e-06
contig153315	GJNK01153165	XLOC_062384	TRINITY_DN23614_c0_g2_i2	1.48211	1.48e-05	0.000600029
contig115904	GJNK01115760	XLOC_043365	TRINITY_DN21323_c4_g2_i1	1.38251	1.5e-05	0.000608026	DNA-directed RNA polymerases I, II, and III subunit RPABC3	5e-46
contig75132	GJNK01075011	XLOC_025691	TRINITY_DN18882_c3_g2_i1	6.64397	1.54e-05	0.000619666
contig77975	GJNK01077853	XLOC_026645	TRINITY_DN19019_c0_g3_i1	1.94316	1.55e-05	0.000622677
contig159977	GJNK01159826	XLOC_065860	TRINITY_DN24012_c0_g2_i2	2.73572	1.58e-05	0.000633177	Glucose dehydrogenase [FAD, quinone]	6.1e-23
contig134750	GJNK01134606	XLOC_052965	TRINITY_DN22492_c1_g1_i5	0.471317	1.61e-05	0.000640864	Chromodomain-helicase-DNA-binding protein Mi-2 homolog	0
contig154390	GJNK01154240	XLOC_062750	TRINITY_DN23652_c0_g1_i4	3.15022	1.62e-05	0.000643745
contig208933	GJNK01208752	XLOC_096484	TRINITY_DN27184_c11_g3_i2	1.58754	1.63e-05	0.000647092
contig203903	GJNK01203724	XLOC_093272	TRINITY_DN26869_c2_g1_i7	0.610105	1.64e-05	0.000648452	Structural maintenance of chromosomes protein 1A	0
contig163431	GJNK01163279	XLOC_067876	TRINITY_DN24228_c4_g2_i2	2.72812	1.65e-05	0.000651213	Innexin shaking-B	6.24e-172
contig197779	GJNK01197617	XLOC_089266	TRINITY_DN26459_c1_g1_i1	3.86046	1.69e-05	0.000661439
contig24949	GJNK01024896	XLOC_008144	TRINITY_DN15628_c0_g1_i1	2.19159	1.74e-05	0.000677834
contig159820	GJNK01159669	XLOC_065966	TRINITY_DN24023_c0_g2_i1	1.8798	1.76e-05	0.000684987
contig123911	GJNK01123767	XLOC_046819	TRINITY_DN21763_c0_g2_i1	1.55603	1.81e-05	0.000702005	Protein tipE	2.87e-15
contig14623	GJNK01014577	XLOC_001840	TRINITY_DN12277_c0_g1_i1	4.67506	1.85e-05	0.000716845
contig19199	GJNK01019152	XLOC_004741	TRINITY_DN14171_c0_g1_i1	1.52145	1.94e-05	0.000747078
contig191817	GJNK01191656	XLOC_085160	TRINITY_DN26031_c1_g3_i5	1.40548	1.95e-05	0.000748184	Relaxin receptor 1	8.27e-97
contig168048	GJNK01167893	XLOC_070566	TRINITY_DN24525_c0_g1_i5	2.51184	1.99e-05	0.000761347	Glucose dehydrogenase [FAD, quinone]	2.53e-24
contig117534	GJNK01117390	XLOC_043734	TRINITY_DN21378_c4_g3_i1	1.71751	2e-05	0.000761383
contig173962	GJNK01173807	XLOC_074194	TRINITY_DN24912_c0_g1_i4	2.43137	2e-05	0.000761383	Cytochrome P450 9e2	2.27e-57
contig129718	GJNK01129574	XLOC_049732	TRINITY_DN22119_c2_g3_i1	1.37121	2.01e-05	0.000765269
contig175682	GJNK01175525	XLOC_075104	TRINITY_DN25005_c0_g1_i1	1.28402	2.02e-05	0.000767771	Sodium-dependent neutral amino acid transporter SLC6A17	0
contig203601	GJNK01203422	XLOC_092124	TRINITY_DN26753_c1_g2_i3	0.344177	2.04e-05	0.000772536	Protein SMG5	4.87e-57
contig210002	GJNK01209801	XLOC_096260	TRINITY_DN27162_c5_g2_i1	1.30661	2.07e-05	0.000783614
contig36257	GJNK01036172	XLOC_012165	TRINITY_DN16616_c0_g1_i1	1.17719	2.09e-05	0.000785711	Synaptogyrin	5.89e-53
contig145717	GJNK01145569	XLOC_058335	TRINITY_DN23131_c0_g1_i7	2.16602	2.08e-05	0.000785711
contig196788	GJNK01196626	XLOC_088114	TRINITY_DN26335_c1_g1_i6	2.62202	2.09e-05	0.000786679	ABC transporter G family member 23	5.64e-45
contig213825	GJNK01213623	XLOC_098757	TRINITY_DN27416_c7_g1_i3	2.39933	2.14e-05	0.000797722
contig110032	GJNK01109888	XLOC_040302	TRINITY_DN20917_c0_g1_i9	1.0555	2.16e-05	0.00080317	Snake venom vascular endothelial growth factor toxin barietin	1.28e-06
contig44976	GJNK01044886	XLOC_015293	TRINITY_DN17198_c0_g1_i1	0.729273	2.17e-05	0.00080849
contig108167	GJNK01108024	XLOC_039756	TRINITY_DN20841_c3_g3_i2	1.11145	2.19e-05	0.000811531
contig167772	GJNK01167617	XLOC_070410	TRINITY_DN24507_c0_g1_i1	1.56583	2.19e-05	0.000812615	Cadherin-related tumor suppressor	0
contig211994	GJNK01211792	XLOC_098514	TRINITY_DN27388_c10_g2_i4	1.66623	2.21e-05	0.000815758	Integrin beta-PS	0
contig94452	GJNK01094311	XLOC_034060	TRINITY_DN20096_c0_g1_i1	1.03891	2.21e-05	0.000815834	G-protein coupled receptor 161	2.74e-11
contig173416	GJNK01173261	XLOC_073718	TRINITY_DN24858_c0_g1_i4	0.770728	2.22e-05	0.000819874
contig151075	GJNK01150926	XLOC_061173	TRINITY_DN23470_c3_g1_i3	1.65251	2.23e-05	0.000821267
contig164347	GJNK01164193	XLOC_068636	TRINITY_DN24314_c0_g1_i2	1.14154	2.25e-05	0.000826895
contig161687	GJNK01161535	XLOC_066685	TRINITY_DN24106_c2_g1_i1	2.22031	2.27e-05	0.000830805
contig85074	GJNK01084951	XLOC_029406	TRINITY_DN19431_c4_g3_i5	6.06523	2.3e-05	0.000840662
contig197785	GJNK01197623	XLOC_089272	TRINITY_DN26459_c2_g1_i4	2.40256	2.3e-05	0.000840662	Beta-1,3-glucan-binding protein	6.52e-105
contig17577	GJNK01017530	XLOC_003716	TRINITY_DN13609_c0_g1_i1	7.65931	2.33e-05	0.000848451	Mitochondrial enolase superfamily member 1	1.52e-43
contig73214	GJNK01073094	XLOC_025086	TRINITY_DN18794_c0_g3_i1	1.12757	2.33e-05	0.000848451
contig123910	GJNK01123766	XLOC_046818	TRINITY_DN21763_c0_g1_i1	1.12215	2.35e-05	0.000852132	Protein tipE	1.92e-57
contig153201	GJNK01153051	XLOC_062437	TRINITY_DN23619_c3_g2_i1	0.769158	2.37e-05	0.000856878
contig183218	GJNK01183059	XLOC_080970	TRINITY_DN25599_c2_g1_i8	1.34958	2.4e-05	0.000864301	Troponin I	5.56e-28
contig108582	GJNK01108439	XLOC_039601	TRINITY_DN20824_c1_g2_i1	1.76472	2.45e-05	0.00087956	Larval cuticle protein 2	1.98e-08
contig106959	GJNK01106816	XLOC_039093	TRINITY_DN20770_c3_g3_i2	1.38303	2.49e-05	0.000891208
contig149419	GJNK01149271	XLOC_060287	TRINITY_DN23359_c0_g1_i5	2.32236	2.5e-05	0.000891208
contig24794	GJNK01024741	XLOC_008081	TRINITY_DN15610_c0_g1_i5	0.553791	2.51e-05	0.000894186	ATP synthase-coupling factor 6, mitochondrial	7.16e-28
contig126979	GJNK01126835	XLOC_048260	TRINITY_DN21933_c1_g2_i10	2.66849	2.59e-05	0.000916615	Troponin T, skeletal muscle	1.52e-05
contig191242	GJNK01191082	XLOC_085327	TRINITY_DN26047_c0_g5_i2	5.10992	2.62e-05	0.000926642
contig119719	GJNK01119575	XLOC_044934	TRINITY_DN21523_c1_g1_i4	1.0013	2.64e-05	0.000930655	Glutamine--fructose-6-phosphate aminotransferase [isomerizing] 2	1.96e-86
contig161920	GJNK01161768	XLOC_067057	TRINITY_DN24147_c0_g2_i14	1.29814	2.69e-05	0.000945198
contig190262	GJNK01190102	XLOC_084176	TRINITY_DN25933_c0_g5_i1	0.517122	2.71e-05	0.000948809	V-type proton ATPase 116 kDa subunit a isoform 1	3.65e-69
contig128946	GJNK01128802	XLOC_049368	TRINITY_DN22066_c0_g2_i8	1.00455	2.73e-05	0.000956752	CD63 antigen	6.47e-32
contig139207	GJNK01139061	XLOC_054934	TRINITY_DN22722_c0_g5_i2	2.84732	2.78e-05	0.000968116
contig16596	GJNK01016550	XLOC_003096	TRINITY_DN13201_c0_g1_i1	1.16998	2.79e-05	0.00096892	Small heat shock protein C1	3.91e-06
contig174191	GJNK01174036	XLOC_075005	TRINITY_DN24995_c1_g2_i1	1.14387	2.81e-05	0.000975977	Motor neuron and pancreas homeobox protein 1	3.54e-36
contig189128	GJNK01188969	XLOC_083396	TRINITY_DN25861_c0_g1_i3	1.25332	2.86e-05	0.000985926	Sterile alpha and TIR motif-containing protein 1	2.26e-18
contig20733	GJNK01020686	XLOC_005739	TRINITY_DN14626_c0_g1_i1	0.446591	2.87e-05	0.000987525	NADH dehydrogenase [ubiquinone] 1 beta subcomplex subunit 11, mitochondrial	1.61e-14
contig205165	GJNK01204986	XLOC_093253	TRINITY_DN26867_c3_g2_i1	2.05309	2.9e-05	0.000997627	Rootletin	2.28e-18
contig181328	GJNK01181169	XLOC_078528	TRINITY_DN25351_c0_g1_i1	1.36678	2.93e-05	0.00100698	Probable chitinase 10	0
contig175849	GJNK01175692	XLOC_075148	TRINITY_DN25010_c0_g3_i1	1.44409	2.97e-05	0.00101658
contig217863	GJNK01217657	XLOC_100955	TRINITY_DN27633_c5_g1_i3	1.88103	2.99e-05	0.00102358	Solute carrier family 22 member 16	6.13e-66
contig11975	GJNK01011932	XLOC_000498	TRINITY_DN10782_c0_g1_i1	2.13287	3.04e-05	0.00103686
contig177390	GJNK01177233	XLOC_076847	TRINITY_DN25186_c0_g2_i1	1.07519	3.15e-05	0.00107235
contig132287	GJNK01132143	XLOC_051636	TRINITY_DN22346_c0_g3_i3	1.00191	3.3e-05	0.00110876
contig184556	GJNK01184397	XLOC_080732	TRINITY_DN25577_c2_g6_i1	1.81371	3.37e-05	0.00113018
contig144384	GJNK01144236	XLOC_057631	TRINITY_DN23039_c1_g3_i4	0.668733	3.39e-05	0.00113472	ATPase inhibitor mai-2, mitochondrial	7.81e-09
contig193510	GJNK01193349	XLOC_086683	TRINITY_DN26192_c0_g2_i3	1.2391	3.42e-05	0.00114118
contig209747	GJNK01209546	XLOC_096201	TRINITY_DN27153_c1_g3_i5	1.28756	3.43e-05	0.00114118	Glutamate receptor ionotropic, kainate 2	1.46e-172
contig61243	GJNK01061143	XLOC_020332	TRINITY_DN18053_c0_g1_i1	0.370291	3.45e-05	0.00114563	COP9 signalosome complex subunit 9	2.7e-13
contig90902	GJNK01090777	XLOC_031687	TRINITY_DN19741_c1_g3_i1	2.46791	3.45e-05	0.00114563
contig194161	GJNK01194000	XLOC_086479	TRINITY_DN26170_c0_g1_i9	6.74951	3.46e-05	0.00114563	Elongation of very long chain fatty acids protein 1	5.9e-21
contig138217	GJNK01138071	XLOC_054469	TRINITY_DN22681_c1_g4_i4	1.04535	3.49e-05	0.00115349	Paxillin	5.05e-129
contig194926	GJNK01194765	XLOC_086823	TRINITY_DN26204_c0_g1_i1	0.341408	3.59e-05	0.00118204
contig148672	GJNK01148524	XLOC_060483	TRINITY_DN23387_c0_g3_i1	3.90078	3.61e-05	0.00118678	Lysosome-associated membrane glycoprotein 5	4.67e-07
contig45826	GJNK01045736	XLOC_015740	TRINITY_DN17287_c2_g4_i2	5.21745	3.72e-05	0.00121982
contig13092	GJNK01013048	XLOC_000981	TRINITY_DN11446_c0_g1_i1	1.51318	3.75e-05	0.00122834	Vesicular glutamate transporter 2.1	1.36e-05
contig146711	GJNK01146563	XLOC_059067	TRINITY_DN23219_c0_g2_i1	5.61267	3.76e-05	0.00122889
contig187116	GJNK01186957	XLOC_082007	TRINITY_DN25715_c1_g1_i1	4.61236	3.91e-05	0.00127258
contig183018	GJNK01182859	XLOC_079673	TRINITY_DN25470_c3_g2_i4	1.28066	3.92e-05	0.00127643	Paramyosin, long form	1.22e-12
contig190312	GJNK01190152	XLOC_084103	TRINITY_DN25927_c0_g1_i9	1.18376	4.04e-05	0.00130725	Major facilitator superfamily domain-containing protein 6	1.59e-117
contig191764	GJNK01191603	XLOC_085780	TRINITY_DN26095_c0_g1_i1	1.24967	4.18e-05	0.00134623	RanBP-type and C3HC4-type zinc finger-containing protein 1	2.13e-100
contig118351	GJNK01118207	XLOC_044157	TRINITY_DN21429_c0_g1_i3	1.02827	4.27e-05	0.00136865	Fibroblast growth factor homolog	1.54e-22
contig120270	GJNK01120126	XLOC_044967	TRINITY_DN21529_c0_g1_i13	1.67064	4.6e-05	0.00146356	Myosin light chain kinase, smooth muscle	1.61e-99
contig100958	GJNK01100815	XLOC_036131	TRINITY_DN20378_c2_g2_i1	1.07665	4.64e-05	0.00147062	TPPP family protein CG45057	8.45e-63
contig130322	GJNK01130178	XLOC_050039	TRINITY_DN22158_c5_g1_i1	1.24494	4.68e-05	0.00148106
contig179102	GJNK01178944	XLOC_077081	TRINITY_DN25208_c1_g2_i1	1.69565	4.78e-05	0.00150816
contig19088	GJNK01019041	XLOC_004662	TRINITY_DN14129_c0_g2_i1	2.24174	4.82e-05	0.00151901	Phenoloxidase-activating factor 2	8.15e-28
contig140062	GJNK01139915	XLOC_055384	TRINITY_DN22767_c0_g2_i2	1.44434	4.87e-05	0.00153319
contig13806	GJNK01013760	XLOC_001362	TRINITY_DN11825_c1_g2_i1	2.91709	5.12e-05	0.00159884
contig176839	GJNK01176682	XLOC_076027	TRINITY_DN25102_c1_g1_i7	1.43669	5.14e-05	0.00160183	CKLF-like MARVEL transmembrane domain-containing protein 4	2.41e-06
contig156641	GJNK01156491	XLOC_064086	TRINITY_DN23807_c0_g2_i2	1.60543	5.15e-05	0.00160424	Maltase A2	4.55e-24
contig89965	GJNK01089841	XLOC_031761	TRINITY_DN19757_c0_g3_i3	1.90184	5.35e-05	0.00165763	Transforming growth factor beta-1-induced transcript 1 protein	4.84e-36
contig21879	GJNK01021832	XLOC_006318	TRINITY_DN14908_c1_g1_i2	1.24053	5.45e-05	0.00168018
contig165900	GJNK01165746	XLOC_070278	TRINITY_DN24491_c1_g1_i6	1.20632	5.46e-05	0.00168018
contig212448	GJNK01212246	XLOC_098035	TRINITY_DN27335_c0_g1_i1	1.38689	5.47e-05	0.00168161	Peptidoglycan-recognition protein SC1a/b	1.67e-30
contig143206	GJNK01143058	XLOC_056935	TRINITY_DN22956_c5_g3_i4	1.25672	5.57e-05	0.00170995	Carbonic anhydrase 9	3.88e-35
contig39264	GJNK01039178	XLOC_013500	TRINITY_DN16872_c0_g1_i3	2.87097	5.67e-05	0.00173114	Phospholipase A2 isozymes PA3A/PA3B/PA5	7.44e-24
contig148670	GJNK01148522	XLOC_060481	TRINITY_DN23387_c0_g2_i1	3.80908	5.73e-05	0.00174296
contig209193	GJNK01209012	XLOC_096579	TRINITY_DN27193_c1_g1_i2	1.09798	5.74e-05	0.00174568
contig196078	GJNK01195916	XLOC_088622	TRINITY_DN26393_c0_g1_i4	5.81531	5.89e-05	0.00178813	Rab3 GTPase-activating protein non-catalytic subunit	4.89e-19
contig59244	GJNK01059148	XLOC_019374	TRINITY_DN17910_c0_g1_i1	1.20691	5.95e-05	0.00180231
contig171734	GJNK01171579	XLOC_072948	TRINITY_DN24774_c2_g1_i7	1.70267	5.95e-05	0.00180231	Globin	5.29e-11
contig33351	GJNK01033269	XLOC_011256	TRINITY_DN16425_c0_g1_i2	1.83467	6.06e-05	0.00182431
contig129709	GJNK01129565	XLOC_049720	TRINITY_DN22117_c0_g1_i2	2.19002	6.19e-05	0.00185302
contig156658	GJNK01156508	XLOC_064683	TRINITY_DN23873_c0_g1_i8	1.06488	6.24e-05	0.00186642	Leucine-rich repeat neuronal protein 2	4.64e-20
contig171568	GJNK01171413	XLOC_072811	TRINITY_DN24759_c0_g1_i2	1.71028	6.27e-05	0.00187267	Zinc finger protein with KRAB and SCAN domains 3	1.06e-32
contig135111	GJNK01134967	XLOC_052867	TRINITY_DN22480_c0_g2_i6	5.26731	6.37e-05	0.00189535	Cytochrome P450 4C1	2.11e-17
contig162351	GJNK01162199	XLOC_067352	TRINITY_DN24174_c0_g6_i1	1.00793	6.51e-05	0.0019287	Probable galactose-1-phosphate uridylyltransferase	6.27e-38
contig47657	GJNK01047567	XLOC_016375	TRINITY_DN17389_c0_g1_i1	1.63112	6.54e-05	0.001933	Tetraspanin-2A	6.51e-46
contig113724	GJNK01113580	XLOC_041826	TRINITY_DN21125_c2_g5_i2	5.70288	6.66e-05	0.0019656
contig85323	GJNK01085200	XLOC_029461	TRINITY_DN19437_c3_g2_i1	2.33281	6.7e-05	0.0019732	Aldo-keto reductase family 1 member C1 homolog	9.6e-78
contig112243	GJNK01112099	XLOC_041374	TRINITY_DN21065_c0_g1_i4	0.945947	6.7e-05	0.0019732	Protein jagged-1b	0
contig113846	GJNK01113702	XLOC_041884	TRINITY_DN21139_c0_g1_i5	2.55757	6.78e-05	0.00199442	Alpha-tocopherol transfer protein-like	3.7e-11
contig25768	GJNK01025714	XLOC_008525	TRINITY_DN15751_c0_g1_i3	1.71088	6.81e-05	0.00199973
contig211971	GJNK01211769	XLOC_097663	TRINITY_DN27301_c4_g1_i1	0.879067	6.83e-05	0.00200273	Ecdysteroid UDP-glucosyltransferase	1.07e-14
contig197790	GJNK01197628	XLOC_089277	TRINITY_DN26459_c2_g1_i8	7.77602	6.84e-05	0.00200392	Beta-1,3-glucan-binding protein	4.98e-21
contig21533	GJNK01021486	XLOC_006189	TRINITY_DN14832_c0_g1_i1	1.60867	6.86e-05	0.00201022
contig201363	GJNK01201200	XLOC_090914	TRINITY_DN26628_c1_g3_i3	1.811	6.91e-05	0.00202032	Endothelin-converting enzyme 2	3.01e-11
contig79955	GJNK01079833	XLOC_027428	TRINITY_DN19139_c2_g2_i1	1.28985	6.97e-05	0.00203383	Fatty acid-binding protein, brain	2.12e-13
contig77804	GJNK01077682	XLOC_026924	TRINITY_DN19060_c0_g2_i1	1.20562	7.07e-05	0.00205244
contig190258	GJNK01190098	XLOC_084171	TRINITY_DN25933_c0_g3_i4	0.430976	7.1e-05	0.00206086	V-type proton ATPase 116 kDa subunit a isoform 1	1.07e-155
contig79402	GJNK01079280	XLOC_027210	TRINITY_DN19111_c3_g5_i1	1.73767	7.19e-05	0.00207207
contig117345	GJNK01117201	XLOC_043616	TRINITY_DN21362_c2_g1_i2	0.71198	7.2e-05	0.00207377	G protein-coupled receptor kinase 2	2.97e-22
contig205869	GJNK01205690	XLOC_094483	TRINITY_DN27000_c4_g1_i15	1.32163	7.22e-05	0.00207692	Valacyclovir hydrolase	2.12e-77
contig148604	GJNK01148456	XLOC_059871	TRINITY_DN23307_c0_g2_i1	1.63445	7.65e-05	0.00217531
contig161374	GJNK01161222	XLOC_066790	TRINITY_DN24119_c1_g3_i1	0.870879	7.65e-05	0.00217531
contig206583	GJNK01206403	XLOC_094379	TRINITY_DN26987_c3_g2_i2	0.722499	7.63e-05	0.00217531	Mitochondrial-processing peptidase subunit beta	0
contig209509	GJNK01209328	XLOC_096559	TRINITY_DN27190_c6_g1_i3	1.05746	7.64e-05	0.00217531	CD109 antigen	3.13e-106
contig26489	GJNK01026435	XLOC_008815	TRINITY_DN15843_c0_g4_i10	1.6404	7.75e-05	0.00219296
contig171178	GJNK01171023	XLOC_072642	TRINITY_DN24735_c1_g4_i2	0.704457	7.85e-05	0.00221504	NADH-ubiquinone oxidoreductase 75 kDa subunit, mitochondrial	0
contig203240	GJNK01203061	XLOC_091960	TRINITY_DN26735_c2_g2_i3	1.19002	7.91e-05	0.00222646	Potassium voltage-gated channel subfamily H member 6	0
contig140426	GJNK01140279	XLOC_056434	TRINITY_DN22893_c0_g4_i1	0.971592	8.3e-05	0.00231969	Protein obstructor-E	2.55e-10
contig212167	GJNK01211965	XLOC_097782	TRINITY_DN27313_c6_g2_i2	5.84687	8.31e-05	0.00232024
contig48829	GJNK01048739	XLOC_016378	TRINITY_DN17390_c0_g2_i4	1.4827	8.37e-05	0.00232881
contig91064	GJNK01090939	XLOC_032490	TRINITY_DN19877_c1_g4_i2	1.70353	8.37e-05	0.00232881	Myosin light chain alkali	1.65e-29
contig205519	GJNK01205340	XLOC_093760	TRINITY_DN26928_c5_g3_i2	0.785006	8.47e-05	0.00234852
contig162982	GJNK01162830	XLOC_067747	TRINITY_DN24214_c3_g3_i1	1.20945	8.5e-05	0.0023569	Muscle LIM protein Mlp84B	2.19e-28
contig149274	GJNK01149126	XLOC_060343	TRINITY_DN23369_c0_g1_i5	0.816427	8.58e-05	0.00237544	Cytochrome c1, heme protein, mitochondrial	1.94e-101
contig189792	GJNK01189632	XLOC_084606	TRINITY_DN25978_c0_g1_i4	5.77802	8.84e-05	0.00243936	ATP-binding cassette sub-family D member 3	1.57e-21
contig213764	GJNK01213562	XLOC_098652	TRINITY_DN27404_c7_g1_i3	1.46602	8.95e-05	0.00246633
contig197102	GJNK01196940	XLOC_088324	TRINITY_DN26357_c2_g4_i1	1.54316	8.99e-05	0.00247152
contig122231	GJNK01122087	XLOC_045990	TRINITY_DN21661_c0_g1_i1	5.12374	9e-05	0.00247267
contig127137	GJNK01126993	XLOC_048497	TRINITY_DN21958_c0_g1_i4	3.00233	9.29e-05	0.00253931
contig34169	GJNK01034087	XLOC_011411	TRINITY_DN16454_c4_g2_i3	3.38796	9.42e-05	0.00256568
contig164812	GJNK01164658	XLOC_068785	TRINITY_DN24331_c0_g3_i2	1.79881	9.55e-05	0.0025905	UDP-glucuronosyltransferase 1-10	5.11e-26
contig119449	GJNK01119305	XLOC_045176	TRINITY_DN21558_c0_g1_i4	0.555016	9.56e-05	0.00259144	Dihydrolipoyllysine-residue succinyltransferase component of 2-oxoglutarate dehydrogenase complex, mitochondrial	2.38e-115
contig15301	GJNK01015255	XLOC_002279	TRINITY_DN12620_c0_g1_i1	1.61335	9.58e-05	0.00259439
contig183075	GJNK01182916	XLOC_079788	TRINITY_DN25482_c2_g4_i1	2.91602	9.59e-05	0.00259439
contig97907	GJNK01097766	XLOC_035552	TRINITY_DN20293_c0_g1_i3	1.48695	9.62e-05	0.00260119
contig137834	GJNK01137689	XLOC_054156	TRINITY_DN22640_c0_g3_i1	1.00818	9.64e-05	0.00260543
contig57608	GJNK01057513	XLOC_019035	TRINITY_DN17844_c4_g1_i8	6.21894	9.67e-05	0.00260892
contig88022	GJNK01087898	XLOC_031112	TRINITY_DN19662_c1_g7_i1	1.5905	9.78e-05	0.0026334
contig183010	GJNK01182851	XLOC_079683	TRINITY_DN25470_c3_g4_i2	1.21682	9.8e-05	0.00263764	Paramyosin, short form	7.88e-85
contig130118	GJNK01129974	XLOC_049929	TRINITY_DN22140_c0_g2_i2	1.54893	0.0001	0.00268104	Rho GTPase-activating protein 7	1.65e-137
contig174986	GJNK01174830	XLOC_074789	TRINITY_DN24974_c0_g1_i1	0.662914	0.000100485	0.00269211	WD repeat-containing protein 3	0
contig162059	GJNK01161907	XLOC_067125	TRINITY_DN24153_c3_g4_i1	1.58544	0.000100916	0.00269975
contig32851	GJNK01032769	XLOC_011652	TRINITY_DN16498_c0_g1_i2	0.970394	0.00010159	0.00271384	BMP and activin membrane-bound inhibitor homolog	1.16e-06
contig122778	GJNK01122634	XLOC_047110	TRINITY_DN21793_c0_g5_i1	1.98457	0.000102221	0.00272642
contig162498	GJNK01162346	XLOC_067460	TRINITY_DN24182_c0_g2_i1	2.3948	0.000103283	0.00274711	1,4-alpha-glucan-branching enzyme	8.44e-101
contig200390	GJNK01200227	XLOC_090079	TRINITY_DN26540_c1_g1_i3	1.0275	0.000103518	0.00274739	Protein lap4	8.29e-127
contig56942	GJNK01056847	XLOC_018807	TRINITY_DN17808_c6_g2_i4	1.3678	0.000104189	0.00275925
contig66901	GJNK01066796	XLOC_023024	TRINITY_DN18489_c2_g4_i1	0.670875	0.000104189	0.00275925
contig111046	GJNK01110902	XLOC_041457	TRINITY_DN21075_c0_g1_i4	1.72267	0.000104621	0.0027654	Peroxidasin homolog	3.7e-105
contig170056	GJNK01169901	XLOC_071842	TRINITY_DN24654_c0_g1_i13	1.07389	0.000105942	0.00279362	Coronin-2B	6.04e-161
contig39263	GJNK01039177	XLOC_013499	TRINITY_DN16872_c0_g1_i2	3.09204	0.000107536	0.00282562	Phospholipase A2 isozymes PA3A/PA3B/PA5	3.68e-24
contig145901	GJNK01145753	XLOC_058207	TRINITY_DN23119_c0_g1_i5	1.71178	0.000110073	0.00288712
contig41530	GJNK01041444	XLOC_013772	TRINITY_DN16930_c3_g1_i15	1.19411	0.000110854	0.00290237	Protein anoxia up-regulated	0.000291
contig65244	GJNK01065141	XLOC_022356	TRINITY_DN18381_c0_g1_i2	1.44545	0.000111272	0.00291125
contig143819	GJNK01143671	XLOC_057312	TRINITY_DN23002_c0_g3_i7	7.36778	0.000112427	0.00292898	Protein unc-93 homolog A	3.11e-07
contig8515	GJNK01008479	XLOC_101884	TRINITY_DN8170_c0_g1_i1	1.8009	0.00011334	0.00294444
contig22115	GJNK01022068	XLOC_006684	TRINITY_DN15072_c1_g1_i2	1.36925	0.00011373	0.00294833	General odorant-binding protein 19d	5.26e-09
contig152941	GJNK01152791	XLOC_063077	TRINITY_DN23689_c0_g1_i1	0.880495	0.000113713	0.00294833	Heat shock protein beta-1	5.56e-18
contig22278	GJNK01022231	XLOC_006532	TRINITY_DN15009_c0_g1_i12	1.41008	0.000116108	0.00300574	Titin	3.2e-52
contig42288	GJNK01042202	XLOC_014728	TRINITY_DN17095_c2_g3_i1	2.81231	0.000116358	0.0030101
contig25103	GJNK01025050	XLOC_008252	TRINITY_DN15663_c0_g1_i1	1.68637	0.000116556	0.003011	Glutathione S-transferase D2	2.13e-44
contig90900	GJNK01090775	XLOC_031683	TRINITY_DN19741_c1_g2_i1	2.32984	0.000117813	0.00303837
contig182961	GJNK01182802	XLOC_079696	TRINITY_DN25473_c0_g1_i1	1.11433	0.000117816	0.00303837	Putative fatty acyl-CoA reductase CG5065	1.71e-163
contig158945	GJNK01158794	XLOC_065368	TRINITY_DN23957_c0_g2_i1	1.61657	0.000118469	0.00304761
contig175787	GJNK01175630	XLOC_075124	TRINITY_DN25008_c7_g2_i11	7.77247	0.000120405	0.00308663	Ferric-chelate reductase 1	3.38e-13
contig27503	GJNK01027448	XLOC_009389	TRINITY_DN15993_c0_g1_i1	1.26186	0.000121286	0.0031049	Histone deacetylase 5	1.78e-175
contig65173	GJNK01065070	XLOC_021761	TRINITY_DN18280_c1_g2_i7	1.60038	0.00012123	0.0031049
contig163988	GJNK01163834	XLOC_068207	TRINITY_DN24265_c0_g1_i7	1.1852	0.000123002	0.00314226	Sodium/potassium-transporting ATPase subunit alpha	0
contig19107	GJNK01019060	XLOC_004679	TRINITY_DN14142_c0_g1_i2	5.97354	0.000123136	0.0031435
contig100798	GJNK01100655	XLOC_035936	TRINITY_DN20351_c3_g1_i10	0.928545	0.000125064	0.00318484	Cytochrome c oxidase subunit 1	2.07e-32
contig150787	GJNK01150639	XLOC_060958	TRINITY_DN23440_c0_g1_i2	1.13726	0.000126088	0.00320555	L-ascorbate oxidase	9.25e-55
contig140053	GJNK01139906	XLOC_055337	TRINITY_DN22762_c0_g2_i4	1.69551	0.000127178	0.00322434	Transcription factor SUM-1	6.78e-09
contig154458	GJNK01154308	XLOC_063168	TRINITY_DN23700_c0_g1_i1	0.975122	0.000127308	0.00322543	Fructose-bisphosphate aldolase A	1.66e-36
contig92113	GJNK01091988	XLOC_032303	TRINITY_DN19849_c3_g1_i1	2.37369	0.000127602	0.00322845
contig136706	GJNK01136562	XLOC_053737	TRINITY_DN22584_c5_g1_i3	2.08626	0.000128912	0.0032489
contig196099	GJNK01195937	XLOC_088303	TRINITY_DN26354_c0_g1_i1	0.869063	0.00012925	0.00325392	Cold shock domain-containing protein E1	0
contig113403	GJNK01113259	XLOC_041875	TRINITY_DN21137_c0_g1_i5	5.20619	0.000132318	0.00331587	Hsc70-interacting protein 2	4.15e-45
contig165006	GJNK01164852	XLOC_068806	TRINITY_DN24332_c0_g1_i9	2.04749	0.000132935	0.00332456	Leukocyte elastase inhibitor	1.31e-21
contig199825	GJNK01199662	XLOC_090182	TRINITY_DN26551_c1_g1_i5	2.24523	0.000133303	0.0033315	SET domain-containing protein SmydA-8, isoform A	1.07e-13
contig128935	GJNK01128791	XLOC_049363	TRINITY_DN22066_c0_g2_i3	1.11277	0.000133836	0.00334256	CD63 antigen	1.19e-32
contig77955	GJNK01077833	XLOC_026555	TRINITY_DN19003_c1_g5_i4	0.802695	0.000134695	0.00335944
contig85151	GJNK01085028	XLOC_029537	TRINITY_DN19448_c0_g2_i1	1.1727	0.000135251	0.00336875
contig196545	GJNK01196383	XLOC_088096	TRINITY_DN26332_c3_g1_i16	4.99851	0.00013525	0.00336875
contig151150	GJNK01151001	XLOC_061351	TRINITY_DN23497_c2_g1_i5	6.07176	0.000136922	0.00340116	Coleoptericin	1.95e-08
contig208091	GJNK01207910	XLOC_095569	TRINITY_DN27095_c6_g3_i1	1.07738	0.000137015	0.00340118	Tyrosine-protein phosphatase 10D	0
contig145319	GJNK01145171	XLOC_058358	TRINITY_DN23134_c0_g2_i3	0.683201	0.000138214	0.00342634	G protein alpha q subunit	9.3e-118
contig52323	GJNK01052230	XLOC_017265	TRINITY_DN17540_c0_g1_i15	1.97857	0.000139204	0.00344391
contig133183	GJNK01133039	XLOC_051454	TRINITY_DN22325_c0_g2_i4	0.845061	0.00014274	0.00351707	Dystroglycan	3.25e-39
contig175786	GJNK01175629	XLOC_075123	TRINITY_DN25008_c7_g2_i10	10.0572	0.000142925	0.00351707	Putative defense protein Hdd11-like	4.38e-16
contig97381	GJNK01097240	XLOC_034488	TRINITY_DN20153_c0_g1_i1	3.24196	0.000144488	0.0035437
contig168204	GJNK01168049	XLOC_070725	TRINITY_DN24540_c1_g1_i3	1.52057	0.000144285	0.0035437	Synaptic vesicle glycoprotein 2B	2.93e-29
contig169598	GJNK01169443	XLOC_071613	TRINITY_DN24630_c2_g1_i1	1.47298	0.000144899	0.00354724	ADP,ATP carrier protein	3.68e-46
contig214438	GJNK01214235	XLOC_099157	TRINITY_DN27465_c8_g1_i2	1.89519	0.000144921	0.00354724	Unconventional myosin-XV	1.7e-141
contig41802	GJNK01041716	XLOC_013885	TRINITY_DN16950_c3_g2_i2	1.90493	0.000145217	0.00354976
contig188182	GJNK01188023	XLOC_083555	TRINITY_DN25874_c0_g1_i6	1.55986	0.0001476	0.00359848
contig148261	GJNK01148113	XLOC_059515	TRINITY_DN23264_c0_g3_i5	0.966082	0.000149968	0.00364655	Transmembrane 7 superfamily member 3	1.95e-25
contig151142	GJNK01150993	XLOC_061358	TRINITY_DN23497_c2_g2_i5	8.10848	0.000150575	0.00365889	Coleoptericin	4.88e-11
contig144736	GJNK01144588	XLOC_057798	TRINITY_DN23061_c0_g1_i7	1.92936	0.000151248	0.00367041	J domain-containing protein	1.32e-68
contig25908	GJNK01025854	XLOC_008623	TRINITY_DN15786_c5_g1_i2	0.672575	0.000151816	0.00368177
contig124320	GJNK01124176	XLOC_047987	TRINITY_DN21896_c1_g1_i14	4.22809	0.000152565	0.0036975	Calcium-binding protein E63-1	7.78e-50
contig114752	GJNK01114608	XLOC_042510	TRINITY_DN21224_c0_g2_i1	3.6213	0.000155203	0.00374173
contig100796	GJNK01100653	XLOC_035944	TRINITY_DN20351_c3_g1_i8	1.52304	0.000155841	0.00375465	Cytochrome c oxidase subunit 2	1.7e-24
contig34361	GJNK01034279	XLOC_011629	TRINITY_DN16492_c0_g1_i2	3.24962	0.000157047	0.00378125
contig131937	GJNK01131793	XLOC_051032	TRINITY_DN22273_c2_g1_i4	1.93828	0.000160377	0.00384383	Ecdysteroid UDP-glucosyltransferase	5.41e-60
contig12351	GJNK01012308	XLOC_000651	TRINITY_DN11012_c0_g1_i1	1.42304	0.000160594	0.00384654
contig13370	GJNK01013326	XLOC_001245	TRINITY_DN11694_c0_g1_i2	4.92796	0.000160863	0.00385047
contig16084	GJNK01016038	XLOC_002938	TRINITY_DN13090_c0_g1_i1	4.93379	0.000162049	0.00387634
contig201211	GJNK01201048	XLOC_091500	TRINITY_DN26684_c2_g1_i14	4.49141	0.000162522	0.00388513	Facilitated trehalose transporter Tret1	3.92e-67
contig69468	GJNK01069355	XLOC_023271	TRINITY_DN18531_c3_g3_i3	0.908512	0.000163821	0.00390858	Dual oxidase maturation factor 1	7.05e-34
contig183666	GJNK01183507	XLOC_080111	TRINITY_DN25516_c0_g6_i1	1.6165	0.000163814	0.00390858	Multidrug resistance-associated protein 4	3.61e-144
contig89798	GJNK01089674	XLOC_031464	TRINITY_DN19709_c0_g1_i2	1.26125	0.000166525	0.00395887	Innexin inx3	3.55e-104
contig180261	GJNK01180102	XLOC_078842	TRINITY_DN25386_c0_g1_i2	1.27742	0.000166767	0.00395887	Tyrosine kinase receptor Cad96Ca	3.29e-137
contig103733	GJNK01103590	XLOC_037212	TRINITY_DN20531_c1_g1_i4	1.99403	0.000167515	0.00396845	Protein yellow	7.64e-50
contig188243	GJNK01188084	XLOC_082848	TRINITY_DN25802_c0_g2_i4	1.4345	0.00016902	0.00399895	Sal-like protein 1	7.47e-48
contig40394	GJNK01040308	XLOC_013616	TRINITY_DN16898_c5_g1_i7	0.720388	0.000170004	0.00401708	Cytochrome c oxidase subunit 4 isoform 2, mitochondrial	3.51e-15
contig140991	GJNK01140843	XLOC_055759	TRINITY_DN22812_c1_g2_i2	0.579572	0.000171246	0.00404124	Next to BRCA1 gene 1 protein	3.31e-13
contig77998	GJNK01077876	XLOC_026658	TRINITY_DN19021_c4_g5_i4	1.87812	0.00017172	0.00404454
contig179268	GJNK01179109	XLOC_077969	TRINITY_DN25295_c0_g1_i3	0.997697	0.000172789	0.00406461	Putative ferric-chelate reductase 1 homolog	7.45e-165
contig132977	GJNK01132833	XLOC_051346	TRINITY_DN22313_c0_g1_i8	2.83986	0.000173836	0.00408144	Venom protease	1.69e-40
contig89695	GJNK01089571	XLOC_031431	TRINITY_DN19703_c2_g1_i1	1.46609	0.000174607	0.00409433
contig162984	GJNK01162832	XLOC_067748	TRINITY_DN24214_c3_g4_i1	1.26675	0.000175858	0.0041184	Muscle LIM protein 1	3.01e-16
contig208148	GJNK01207967	XLOC_095049	TRINITY_DN27049_c2_g2_i1	1.64152	0.00017831	0.00417318
contig12186	GJNK01012143	XLOC_000568	TRINITY_DN10888_c0_g1_i1	2.48121	0.000179786	0.0041944
contig210527	GJNK01210326	XLOC_096669	TRINITY_DN27202_c3_g1_i2	0.902279	0.000180664	0.00420689	Twitchin	0
contig40086	GJNK01040000	XLOC_013428	TRINITY_DN16857_c2_g1_i1	2.68912	0.000181397	0.00420896
contig181861	GJNK01181702	XLOC_078999	TRINITY_DN25406_c1_g1_i2	4.20029	0.000181377	0.00420896	Leucine-rich repeat-containing protein 15	4.13e-13
contig71078	GJNK01070965	XLOC_023901	TRINITY_DN18630_c0_g1_i2	7.66013	0.000181884	0.00421664	39S ribosomal protein L16, mitochondrial	9.45e-60
contig171711	GJNK01171556	XLOC_072927	TRINITY_DN24773_c0_g1_i4	1.0419	0.00018236	0.00422147	Diacylglycerol kinase theta	0.000106
contig30903	GJNK01030830	XLOC_010428	TRINITY_DN16252_c0_g1_i1	1.63179	0.00018294	0.00422518	Serine/threonine-protein kinase MAK	3.94e-143
contig157570	GJNK01157420	XLOC_064721	TRINITY_DN23877_c1_g1_i2	1.05393	0.000183433	0.00423391	Annexin B10	4.69e-39
contig162977	GJNK01162825	XLOC_067743	TRINITY_DN24214_c3_g1_i2	1.05062	0.000184254	0.00424487	Muscle LIM protein Mlp84B	5.47e-47
contig181379	GJNK01181220	XLOC_078773	TRINITY_DN25377_c0_g1_i4	1.0907	0.000185554	0.00427215	E3 ubiquitin-protein ligase MARCH6	0
contig181616	GJNK01181457	XLOC_079106	TRINITY_DN25413_c1_g3_i5	2.32633	0.000186175	0.00427842	Maltase 1	4.77e-80
contig88322	GJNK01088198	XLOC_031017	TRINITY_DN19651_c0_g5_i1	0.899547	0.000190351	0.00436622	Glucose transporter type 1	1.4e-81
contig48029	GJNK01047939	XLOC_016332	TRINITY_DN17382_c1_g1_i4	1.22945	0.000192677	0.00441133
contig148158	GJNK01148010	XLOC_059578	TRINITY_DN23271_c1_g1_i5	1.20316	0.000195969	0.00447558	Transforming protein Ski	9.16e-80
contig117358	GJNK01117214	XLOC_043518	TRINITY_DN21346_c0_g1_i2	1.12752	0.000198162	0.00451725
contig171080	GJNK01170925	XLOC_072618	TRINITY_DN24733_c0_g1_i2	0.915107	0.000198987	0.00453045
contig11585	GJNK01011542	XLOC_000273	TRINITY_DN10476_c0_g1_i2	1.39464	0.000206053	0.00466539
contig136980	GJNK01136835	XLOC_053689	TRINITY_DN22578_c0_g3_i1	0.814081	0.000206544	0.00467362
contig128558	GJNK01128414	XLOC_049014	TRINITY_DN22023_c0_g2_i1	2.20797	0.000208524	0.00470184
contig173966	GJNK01173811	XLOC_074198	TRINITY_DN24912_c0_g3_i1	2.01875	0.000208692	0.00470184	Probable cytochrome P450 9f2	2.02e-33
contig207345	GJNK01207164	XLOC_095380	TRINITY_DN27077_c3_g1_i2	3.4634	0.000208939	0.00470184	Rhomboid-related protein 2	9.61e-21
contig212416	GJNK01212214	XLOC_097986	TRINITY_DN27331_c8_g2_i6	3.57831	0.000208836	0.00470184	Mitochondrial enolase superfamily member 1	9.65e-105
contig132032	GJNK01131888	XLOC_050968	TRINITY_DN22266_c0_g6_i2	2.97004	0.000209747	0.00471425	Two pore potassium channel protein sup-9	4.69e-37
contig96469	GJNK01096328	XLOC_034197	TRINITY_DN20113_c0_g1_i1	0.62291	0.000211839	0.00474968	Innexin inx2	0
contig162972	GJNK01162820	XLOC_067740	TRINITY_DN24214_c2_g1_i4	1.41906	0.000213969	0.00478011	Muscle LIM protein Mlp84B	5.66e-22
contig189791	GJNK01189631	XLOC_084605	TRINITY_DN25978_c0_g1_i3	0.966501	0.000214234	0.00478011	ATP-binding cassette sub-family D member 3	9.1e-151
contig214558	GJNK01214355	XLOC_099117	TRINITY_DN27459_c9_g1_i2	1.30166	0.00021421	0.00478011	Fatty acid synthase	0
contig117637	GJNK01117493	XLOC_044607	TRINITY_DN21482_c0_g1_i13	1.81555	0.000215089	0.00478765
contig117604	GJNK01117460	XLOC_044708	TRINITY_DN21496_c0_g1_i4	1.5381	0.0002158	0.00479472	Limulus clotting factor C	4e-24
contig150709	GJNK01150561	XLOC_060687	TRINITY_DN23410_c1_g1_i11	1.26934	0.000216643	0.00481055	Tropomyosin-2	2.86e-44
contig217924	GJNK01217718	XLOC_100967	TRINITY_DN27635_c16_g1_i1	1.20694	0.000217923	0.00483314	Cytochrome b5-related protein	1.39e-111
contig68156	GJNK01068043	XLOC_022749	TRINITY_DN18449_c1_g2_i2	2.50593	0.000221666	0.00491319	Plasminogen activator inhibitor 1 RNA-binding protein	1.59e-11
contig94758	GJNK01094617	XLOC_033685	TRINITY_DN20050_c0_g1_i3	2.07911	0.000221894	0.0049153	Carbonic anhydrase 15	2.44e-36
contig63264	GJNK01063163	XLOC_021138	TRINITY_DN18176_c3_g1_i4	1.35559	0.000223867	0.00495303	Allergen Tha p 1	2.36e-33
contig163647	GJNK01163495	XLOC_068104	TRINITY_DN24255_c3_g5_i1	6.74411	0.000224011	0.00495325
contig152157	GJNK01152007	XLOC_061804	TRINITY_DN23540_c0_g1_i3	1.12506	0.000226015	0.00499456	UDP-glucuronosyltransferase 2B7	4.48e-52
contig36529	GJNK01036444	XLOC_012592	TRINITY_DN16696_c0_g1_i1	1.39811	0.000226905	0.00501122
contig61150	GJNK01061050	XLOC_020481	TRINITY_DN18074_c0_g2_i1	1.41483	0.000227742	0.00502669
contig50418	GJNK01050326	XLOC_016678	TRINITY_DN17444_c5_g2_i21	1.42495	0.000228192	0.00503362
contig140036	GJNK01139889	XLOC_055387	TRINITY_DN22768_c0_g1_i4	1.07822	0.000230601	0.00508003	Cubilin	0
contig15660	GJNK01015614	XLOC_002664	TRINITY_DN12888_c0_g1_i1	5.18403	0.000233192	0.00512244
contig216489	GJNK01216285	XLOC_100412	TRINITY_DN27582_c4_g3_i3	1.05834	0.000233344	0.00512273
contig197676	GJNK01197514	XLOC_089402	TRINITY_DN26473_c2_g1_i7	4.93652	0.000235551	0.00516503	Cytosolic carboxypeptidase Nna1	0
contig146718	GJNK01146570	XLOC_059071	TRINITY_DN23219_c0_g3_i3	6.22488	0.000240017	0.00524125
contig53552	GJNK01053459	XLOC_017700	TRINITY_DN17609_c0_g1_i3	0.631149	0.000242221	0.0052861	Hypoxia-inducible factor 1-alpha	2.78e-111
contig34071	GJNK01033989	XLOC_011534	TRINITY_DN16476_c0_g1_i1	3.11717	0.000242814	0.00529277	Serine protease snake	4.08e-55
contig104119	GJNK01103976	XLOC_037570	TRINITY_DN20584_c0_g3_i3	1.20604	0.000245946	0.0053547
contig24098	GJNK01024046	XLOC_007585	TRINITY_DN15432_c0_g1_i3	1.09863	0.000247537	0.00537664
contig166000	GJNK01165845	XLOC_069422	TRINITY_DN24401_c2_g3_i1	0.657425	0.00024741	0.00537664	Phospholipid hydroperoxide glutathione peroxidase	3.28e-58
contig203824	GJNK01203645	XLOC_092285	TRINITY_DN26771_c3_g1_i3	1.05532	0.00024736	0.00537664	Fibropellin-1	2.32e-92
contig13514	GJNK01013470	XLOC_001222	TRINITY_DN11674_c0_g1_i1	3.62924	0.000247694	0.00537688
contig67050	GJNK01066945	XLOC_022676	TRINITY_DN18436_c0_g1_i3	1.55027	0.000249814	0.0054165
contig185148	GJNK01184989	XLOC_080998	TRINITY_DN25601_c1_g2_i1	4.60448	0.000250477	0.00542451
contig210715	GJNK01210514	XLOC_097461	TRINITY_DN27284_c8_g1_i4	2.19677	0.000250339	0.00542451	Protein slit	0
contig171944	GJNK01171789	XLOC_073035	TRINITY_DN24781_c1_g1_i3	0.799429	0.000251638	0.00544324	Cytochrome b reductase 1	5.2e-13
contig13337	GJNK01013293	XLOC_001145	TRINITY_DN11610_c0_g1_i1	1.44913	0.000252417	0.00545688
contig170068	GJNK01169913	XLOC_071512	TRINITY_DN24618_c0_g3_i1	1.10111	0.000253137	0.00546364
contig216863	GJNK01216657	XLOC_101128	TRINITY_DN27647_c14_g1_i3	2.05813	0.000253768	0.00546364	Transposon Tf2-6 polyprotein	1.89e-97
contig72012	GJNK01071892	XLOC_024460	TRINITY_DN18721_c0_g4_i1	0.821929	0.000254106	0.00546627
contig97968	GJNK01097827	XLOC_035501	TRINITY_DN20288_c1_g1_i5	1.58824	0.000254186	0.00546627
contig95569	GJNK01095428	XLOC_033710	TRINITY_DN20053_c0_g1_i3	6.54138	0.000254818	0.00547666
contig112456	GJNK01112312	XLOC_041513	TRINITY_DN21082_c0_g2_i2	0.878429	0.000255446	0.00548694	Protein phosphatase 1E	4.44e-72
contig23729	GJNK01023677	XLOC_007403	TRINITY_DN15361_c0_g1_i1	1.62298	0.000256748	0.00549761	General receptor for phosphoinositides 1-associated scaffold protein	3.23e-21
contig206132	GJNK01205953	XLOC_093750	TRINITY_DN26926_c2_g2_i3	1.71229	0.000256838	0.00549761	Protein mesh	0
contig123205	GJNK01123061	XLOC_046468	TRINITY_DN21718_c2_g8_i1	6.74116	0.000260039	0.00555646
contig10914	GJNK01010876	XLOC_000001	TRINITY_DN10000_c0_g1_i1	1.18353	0.000261602	0.0055866	Myosin heavy chain, muscle	3.72e-41
contig148630	GJNK01148482	XLOC_059840	TRINITY_DN23303_c4_g1_i3	1.84058	0.000261986	0.00558738
contig27879	GJNK01027824	XLOC_009701	TRINITY_DN16089_c0_g1_i2	2.35882	0.000262405	0.00559078
contig77640	GJNK01077518	XLOC_026596	TRINITY_DN19010_c0_g1_i8	1.42674	0.000263244	0.00560543	Lysozyme	3.89e-08
contig16566	GJNK01016520	XLOC_003219	TRINITY_DN13286_c0_g1_i4	3.94259	0.000267931	0.00568059
contig73305	GJNK01073185	XLOC_024673	TRINITY_DN18746_c0_g1_i2	10.4586	0.000271068	0.00573226
contig214217	GJNK01214014	XLOC_098872	TRINITY_DN27430_c5_g1_i3	0.971075	0.000273063	0.00577113	Voltage-dependent L-type calcium channel subunit alpha-1C	0
contig133098	GJNK01132954	XLOC_051487	TRINITY_DN22329_c0_g1_i2	1.28861	0.000274818	0.00579826	Dopamine N-acetyltransferase	2.06e-19
contig112709	GJNK01112565	XLOC_042296	TRINITY_DN21192_c1_g1_i9	5.23915	0.000276958	0.00584006	Cathepsin L-like proteinase	5.68e-38
contig132672	GJNK01132528	XLOC_051994	TRINITY_DN22388_c1_g1_i10	2.49843	0.000278389	0.00586352
contig97913	GJNK01097772	XLOC_035557	TRINITY_DN20293_c0_g1_i8	1.51901	0.000279723	0.00588127
contig107811	GJNK01107668	XLOC_039888	TRINITY_DN20863_c0_g1_i2	1.67536	0.000279568	0.00588127	Protein Skeletor, isoforms B/C	6.61e-97
contig18256	GJNK01018209	XLOC_004140	TRINITY_DN13843_c0_g1_i1	2.27808	0.000281268	0.00590591	Rootletin	1.4e-07
contig157949	GJNK01157798	XLOC_065671	TRINITY_DN23990_c1_g1_i9	0.862688	0.0002819	0.00591043	Atrial natriuretic peptide receptor 1	0
contig127563	GJNK01127419	XLOC_048823	TRINITY_DN22005_c0_g3_i1	0.853829	0.000283034	0.00592408
contig54981	GJNK01054887	XLOC_018288	TRINITY_DN17717_c1_g1_i1	2.15701	0.000286638	0.00597575
contig137224	GJNK01137079	XLOC_053915	TRINITY_DN22605_c2_g2_i1	2.52069	0.000288005	0.00600086
contig103907	GJNK01103764	XLOC_037438	TRINITY_DN20564_c0_g1_i1	2.38582	0.000288267	0.00600293	Facilitated trehalose transporter Tret1	2.49e-19
contig65110	GJNK01065007	XLOC_021790	TRINITY_DN18286_c0_g1_i1	2.88007	0.00029036	0.00602947
contig163349	GJNK01163197	XLOC_068014	TRINITY_DN24244_c0_g2_i1	3.67325	0.000292991	0.00608067
contig74993	GJNK01074872	XLOC_025761	TRINITY_DN18892_c0_g2_i9	3.52973	0.000293468	0.00608372
contig208597	GJNK01208416	XLOC_095438	TRINITY_DN27081_c2_g2_i1	1.37103	0.00029527	0.00611764	Dual specificity phosphatase DUPD1	8.25e-39
contig93004	GJNK01092863	XLOC_032746	TRINITY_DN19913_c0_g1_i2	2.33813	0.000296445	0.00613854	Period circadian protein	1.61e-165
contig106261	GJNK01106118	XLOC_038887	TRINITY_DN20746_c5_g1_i2	2.72297	0.000298404	0.00616523	Circadian clock-controlled protein	2.78e-09
contig165083	GJNK01164929	XLOC_068990	TRINITY_DN24352_c2_g2_i1	0.994647	0.000298788	0.0061697
contig89898	GJNK01089774	XLOC_031929	TRINITY_DN19785_c0_g1_i2	2.09549	0.000299488	0.00617663	Transcriptional coactivator YAP1	1.43e-49
contig206018	GJNK01205839	XLOC_093739	TRINITY_DN26924_c2_g1_i1	0.741036	0.000299697	0.00617663	Ephexin-1	2.23e-84
contig159050	GJNK01158899	XLOC_065441	TRINITY_DN23963_c0_g1_i2	1.17673	0.000302775	0.00621719
contig195443	GJNK01195281	XLOC_087177	TRINITY_DN26234_c1_g1_i7	1.13815	0.000303112	0.00622063	Patched domain-containing protein 3	1.53e-130
contig195082	GJNK01194921	XLOC_087047	TRINITY_DN26223_c0_g1_i2	2.32576	0.000306236	0.00627077	Androgen-induced gene 1 protein	4.24e-35
contig112707	GJNK01112563	XLOC_042294	TRINITY_DN21192_c1_g1_i7	5.15334	0.000307184	0.00628669	Cathepsin L-like proteinase	5.1e-59
contig62782	GJNK01062682	XLOC_021085	TRINITY_DN18166_c0_g2_i4	4.0187	0.000309839	0.00633399	Multidrug resistance protein 1B	8.58e-121
contig146733	GJNK01146585	XLOC_059088	TRINITY_DN23219_c1_g1_i1	7.37078	0.000309793	0.00633399
contig212717	GJNK01212515	XLOC_098247	TRINITY_DN27355_c7_g3_i2	0.978723	0.000311432	0.00635928	Ankyrin-3	1.06e-96
contig114759	GJNK01114615	XLOC_042507	TRINITY_DN21224_c0_g1_i4	4.94975	0.000312921	0.00638282	Phenmedipham hydrolase	2.13e-07
contig214669	GJNK01214466	XLOC_099067	TRINITY_DN27454_c6_g1_i2	1.15579	0.000314157	0.00640096	Chloride channel protein 2	0
contig30889	GJNK01030816	XLOC_010427	TRINITY_DN16251_c0_g1_i4	0.828951	0.000314488	0.00640415	Aquaporin-11	1.91e-31
contig110784	GJNK01110640	XLOC_040828	TRINITY_DN20994_c0_g1_i3	2.58511	0.000315175	0.00640751
contig201558	GJNK01201395	XLOC_090929	TRINITY_DN26630_c3_g1_i7	1.49237	0.000315103	0.00640751
contig100996	GJNK01100853	XLOC_036048	TRINITY_DN20367_c2_g2_i2	1.74768	0.000316816	0.00643732	PDZ domain-containing protein 2	4.7e-21
contig184206	GJNK01184047	XLOC_080403	TRINITY_DN25546_c2_g4_i4	2.33519	0.000319417	0.00647589
contig127966	GJNK01127822	XLOC_048961	TRINITY_DN22019_c1_g1_i11	3.22811	0.000320455	0.00648622
contig115298	GJNK01115154	XLOC_042696	TRINITY_DN21249_c0_g1_i1	8.60722	0.000325616	0.00658345	Protein CNPPD1	1.13e-51
contig169360	GJNK01169205	XLOC_071439	TRINITY_DN24609_c1_g2_i1	1.94445	0.000326842	0.00660462
contig85683	GJNK01085560	XLOC_029671	TRINITY_DN19468_c0_g1_i1	0.941759	0.000328999	0.00663803
contig79539	GJNK01079417	XLOC_027175	TRINITY_DN19104_c3_g1_i3	5.52543	0.000330441	0.00665179	Pancreatic lipase-related protein 2	6.07e-07
contig182702	GJNK01182543	XLOC_079552	TRINITY_DN25454_c0_g1_i6	2.79796	0.000330357	0.00665179	Protein I'm not dead yet	1.07e-33
contig17554	GJNK01017508	XLOC_003878	TRINITY_DN13690_c0_g1_i1	1.11004	0.000331045	0.00666032
contig16937	GJNK01016891	XLOC_003317	TRINITY_DN13349_c0_g1_i1	1.55304	0.000331719	0.00666296	RING finger protein nhl-1	4.1e-08
contig68165	GJNK01068052	XLOC_022760	TRINITY_DN18449_c2_g2_i1	1.5169	0.000331558	0.00666296
contig173636	GJNK01173481	XLOC_074452	TRINITY_DN24940_c0_g2_i7	5.58516	0.000335008	0.00671803	Cationic amino acid transporter 2	4.16e-18
contig31952	GJNK01031870	XLOC_011106	TRINITY_DN16396_c0_g1_i1	1.99588	0.000337782	0.00675895	Putative 115 kDa protein in type-1 retrotransposable element R1DM	1.77e-56
contig184555	GJNK01184396	XLOC_080731	TRINITY_DN25577_c2_g5_i1	1.57495	0.000339212	0.0067765
contig152943	GJNK01152793	XLOC_063083	TRINITY_DN23689_c0_g3_i1	1.10953	0.000339956	0.00678403
contig163983	GJNK01163829	XLOC_068206	TRINITY_DN24265_c0_g1_i4	1.35898	0.000341787	0.00680949	Sodium/potassium-transporting ATPase subunit alpha	0
contig165319	GJNK01165165	XLOC_069339	TRINITY_DN24393_c0_g1_i1	1.83528	0.000342491	0.006816
contig196252	GJNK01196090	XLOC_087823	TRINITY_DN26302_c0_g1_i1	0.862063	0.000344849	0.00685134	Toll-like receptor 7	0
contig197784	GJNK01197622	XLOC_089271	TRINITY_DN26459_c2_g1_i3	1.73909	0.000345753	0.00686253	Beta-1,3-glucan-binding protein	1.18e-89
contig125243	GJNK01125099	XLOC_047923	TRINITY_DN21886_c0_g4_i1	1.5132	0.000348466	0.00690521	Ecdysteroid UDP-glucosyltransferase	1.98e-06
contig214451	GJNK01214248	XLOC_099154	TRINITY_DN27463_c2_g2_i1	1.20567	0.000352595	0.00698087	Obscurin	9.23e-179
contig138056	GJNK01137910	XLOC_054268	TRINITY_DN22655_c1_g2_i2	1.60271	0.000353537	0.00699441	ATP synthase subunit d, mitochondrial	4.6e-54
contig100769	GJNK01100626	XLOC_035928	TRINITY_DN20351_c0_g1_i1	0.627715	0.000354787	0.00701162	Isocitrate dehydrogenase [NAD] subunit gamma 1, mitochondrial	6.85e-131
contig172359	GJNK01172204	XLOC_073209	TRINITY_DN24803_c0_g1_i2	1.75841	0.000355567	0.00701574
contig205181	GJNK01205002	XLOC_093261	TRINITY_DN26867_c3_g3_i1	2.59771	0.000357277	0.00703817	Rootletin	1.16e-09
contig180761	GJNK01180602	XLOC_078148	TRINITY_DN25315_c0_g1_i3	1.43177	0.000361832	0.00711269	Protein borderless	3.07e-126
contig108450	GJNK01108307	XLOC_039640	TRINITY_DN20830_c0_g1_i4	1.22165	0.000362772	0.00711597
contig212166	GJNK01211964	XLOC_097781	TRINITY_DN27313_c6_g2_i1	0.677969	0.00036225	0.00711597	Thioredoxin domain-containing protein 17	3.94e-33
contig146716	GJNK01146568	XLOC_059070	TRINITY_DN23219_c0_g3_i2	6.11873	0.000364182	0.00713473
contig210094	GJNK01209893	XLOC_096263	TRINITY_DN27163_c3_g1_i7	0.977451	0.000364606	0.00713675	NUAK family SNF1-like kinase 1	1.22e-105
contig200308	GJNK01200145	XLOC_089761	TRINITY_DN26507_c4_g3_i2	1.68806	0.000365121	0.00714303
contig19145	GJNK01019098	XLOC_004704	TRINITY_DN14155_c0_g1_i1	2.23785	0.00036583	0.00714922
contig64394	GJNK01064292	XLOC_021430	TRINITY_DN18226_c0_g1_i4	2.22746	0.000366017	0.00714922	Centrosomal protein of 290 kDa	4.01e-13
contig200978	GJNK01200815	XLOC_091524	TRINITY_DN26687_c1_g1_i2	1.34517	0.000370012	0.0072119
contig181020	GJNK01180861	XLOC_078235	TRINITY_DN25321_c0_g1_i1	1.40044	0.000372597	0.00724312
contig197742	GJNK01197580	XLOC_089684	TRINITY_DN26500_c1_g1_i3	0.646491	0.000373605	0.00725889	Tight junction protein ZO-2	1.16e-102
contig198124	GJNK01197962	XLOC_089586	TRINITY_DN26490_c1_g1_i5	1.56636	0.000376355	0.00729694	Polyhomeotic-like protein 2	6.95e-20
contig75562	GJNK01075441	XLOC_025566	TRINITY_DN18865_c1_g1_i4	2.24627	0.000381237	0.00737873	Retrovirus-related Pol polyprotein from transposon opus	4.75e-49
contig83528	GJNK01083405	XLOC_028853	TRINITY_DN19340_c0_g1_i2	1.20628	0.000381375	0.00737873	Homeotic protein distal-less	3.94e-42
contig202615	GJNK01202436	XLOC_092384	TRINITY_DN26782_c1_g1_i1	1.00751	0.000384487	0.00742335	ATP-dependent 6-phosphofructokinase	0
contig77635	GJNK01077513	XLOC_026594	TRINITY_DN19010_c0_g1_i3	1.42293	0.000385228	0.00743374	Lysozyme	2.07e-10
contig200979	GJNK01200816	XLOC_091525	TRINITY_DN26687_c1_g1_i3	1.28475	0.000386727	0.00745486
contig21470	GJNK01021423	XLOC_006197	TRINITY_DN14836_c0_g1_i2	2.26178	0.000387005	0.00745631	Homeobox protein Mohawk	1.29e-20
contig215947	GJNK01215744	XLOC_100125	TRINITY_DN27553_c9_g1_i6	0.74945	0.000389389	0.00749834	Aminopeptidase N	1.89e-158
contig186375	GJNK01186216	XLOC_082789	TRINITY_DN25796_c4_g4_i1	0.663729	0.000390121	0.0075085	Spliceosome RNA helicase DDX39B homolog	0.000156
contig26102	GJNK01026048	XLOC_008956	TRINITY_DN15884_c1_g2_i2	2.75452	0.000391131	0.00751722
contig148219	GJNK01148071	XLOC_059408	TRINITY_DN23256_c0_g2_i1	1.07709	0.000391215	0.00751722
contig191240	GJNK01191080	XLOC_085328	TRINITY_DN26047_c0_g6_i1	3.53342	0.00039202	0.00752539
contig101516	GJNK01101373	XLOC_036318	TRINITY_DN20403_c0_g2_i1	1.24694	0.000392245	0.0075258	TWiK family of potassium channels protein 18	3.98e-30
contig164851	GJNK01164697	XLOC_068502	TRINITY_DN24301_c0_g1_i2	1.18064	0.000392803	0.00753002	Neprilysin-2	9.18e-178
contig182553	GJNK01182394	XLOC_079357	TRINITY_DN25437_c0_g2_i1	5.9665	0.000393268	0.00753002	Protein APCDD1	5.81e-29
contig29531	GJNK01029458	XLOC_010008	TRINITY_DN16156_c1_g1_i3	2.08045	0.000397011	0.0075817
contig182636	GJNK01182477	XLOC_079952	TRINITY_DN25498_c0_g1_i1	0.903848	0.000397957	0.0075919	Protein tiptop	3.1e-135
contig12037	GJNK01011994	XLOC_000485	TRINITY_DN10771_c0_g1_i1	2.26002	0.000401875	0.00765475	Tyrosine-protein phosphatase 10D	3.96e-47
contig135768	GJNK01135624	XLOC_053621	TRINITY_DN22571_c1_g2_i16	1.50852	0.000402246	0.00765785	Protein disulfide-isomerase A5	9.56e-07
contig147516	GJNK01147368	XLOC_059033	TRINITY_DN23215_c1_g1_i1	1.6779	0.000404996	0.00770224
contig203481	GJNK01203302	XLOC_092172	TRINITY_DN26759_c3_g4_i2	4.33467	0.000418087	0.00789821
contig28411	GJNK01028356	XLOC_009497	TRINITY_DN16029_c4_g1_i2	3.50477	0.000419317	0.00791336
contig154199	GJNK01154049	XLOC_062778	TRINITY_DN23653_c1_g3_i3	1.63305	0.000426553	0.00801399	Ejaculatory bulb-specific protein 3	2.13e-22
contig74383	GJNK01074262	XLOC_025631	TRINITY_DN18875_c1_g3_i1	1.01547	0.000427226	0.0080174	Fructose-bisphosphate aldolase	5.23e-28
contig197655	GJNK01197493	XLOC_088940	TRINITY_DN26427_c4_g1_i1	0.704265	0.000427141	0.0080174	Heat shock 70 kDa protein cognate 4	8.88e-33
contig205412	GJNK01205233	XLOC_093473	TRINITY_DN26890_c3_g2_i4	8.57194	0.000429473	0.00804727	Peroxisomal acyl-coenzyme A oxidase 3	9.16e-37
contig185939	GJNK01185780	XLOC_081221	TRINITY_DN25628_c0_g2_i1	1.18289	0.000432319	0.00809431
contig170040	GJNK01169885	XLOC_071840	TRINITY_DN24654_c0_g1_i1	1.3622	0.000433323	0.00810453	Coronin-2B	1.44e-151
contig204159	GJNK01203980	XLOC_092675	TRINITY_DN26811_c3_g2_i2	1.20977	0.000433804	0.0081078	Probable ATP-dependent RNA helicase spindle-E	1.42e-30
contig150279	GJNK01150131	XLOC_061370	TRINITY_DN23498_c2_g4_i2	1.60941	0.000435186	0.00812539	NADH dehydrogenase [ubiquinone] iron-sulfur protein 4, mitochondrial	3.43e-15
contig65704	GJNK01065601	XLOC_021971	TRINITY_DN18314_c0_g1_i1	1.07201	0.000436882	0.0081488	Oxysterol-binding protein-related protein 2	1.29e-145
contig171714	GJNK01171559	XLOC_072930	TRINITY_DN24773_c0_g1_i7	0.995754	0.000437636	0.00815671	Diacylglycerol kinase theta	0
contig24672	GJNK01024619	XLOC_007975	TRINITY_DN15575_c0_g1_i4	4.26331	0.000439964	0.00818969	UDP-glucuronosyltransferase 2B13	4.66e-26
contig113851	GJNK01113707	XLOC_041886	TRINITY_DN21139_c0_g1_i7	2.35868	0.000443877	0.00824585
contig133110	GJNK01132966	XLOC_051612	TRINITY_DN22341_c4_g6_i1	0.949932	0.000444578	0.00825303
contig188239	GJNK01188080	XLOC_082844	TRINITY_DN25802_c0_g1_i1	1.59021	0.000444935	0.00825303	Homeotic protein spalt-major	8.32e-08
contig216851	GJNK01216645	XLOC_100635	TRINITY_DN27602_c18_g2_i1	1.09482	0.000446665	0.00827624	Muscle M-line assembly protein unc-89	1.69e-72
contig26105	GJNK01026051	XLOC_008941	TRINITY_DN15880_c0_g1_i1	1.23156	0.000447276	0.00827978	Myosin heavy chain, muscle	3.2e-10
contig217928	GJNK01217722	XLOC_100974	TRINITY_DN27635_c16_g2_i1	1.11206	0.00044785	0.00828464	Myosin heavy chain, muscle	0
contig27060	GJNK01027006	XLOC_009294	TRINITY_DN15968_c0_g2_i1	2.24324	0.000448549	0.00829
contig72010	GJNK01071890	XLOC_024459	TRINITY_DN18721_c0_g3_i1	0.785038	0.000448953	0.00829
contig164540	GJNK01164386	XLOC_068515	TRINITY_DN24303_c0_g1_i2	1.70521	0.000448773	0.00829
contig29440	GJNK01029367	XLOC_010004	TRINITY_DN16155_c0_g1_i3	0.877886	0.00044987	0.00829645	Succinate dehydrogenase cytochrome b560 subunit, mitochondrial	1.17e-27
contig91074	GJNK01090949	XLOC_032483	TRINITY_DN19877_c1_g2_i7	3.21547	0.00045533	0.00838199
contig210718	GJNK01210517	XLOC_096724	TRINITY_DN27208_c6_g1_i3	0.68592	0.000459922	0.00844596	Neurotrypsin	3.76e-87
contig71597	GJNK01071484	XLOC_024081	TRINITY_DN18664_c2_g3_i1	5.05121	0.000463873	0.00848469
contig217872	GJNK01217666	XLOC_101032	TRINITY_DN27642_c5_g1_i2	2.6938	0.00046384	0.00848469
contig109136	GJNK01108993	XLOC_039707	TRINITY_DN20837_c5_g2_i2	0.727828	0.000468414	0.00855925
contig191834	GJNK01191673	XLOC_085054	TRINITY_DN26020_c1_g1_i7	1.14102	0.000474032	0.00863193	Arrestin homolog	6.17e-168
contig191373	GJNK01191213	XLOC_085667	TRINITY_DN26082_c0_g1_i1	1.63386	0.000474299	0.00863252	Peroxidasin homolog	2.83e-108
contig49899	GJNK01049807	XLOC_016450	TRINITY_DN17401_c5_g2_i1	1.3792	0.000476137	0.0086617	Myosin regulatory light chain 2	4.79e-22
contig213154	GJNK01212952	XLOC_098480	TRINITY_DN27382_c8_g4_i2	0.620947	0.000478679	0.00869935	Gastrula zinc finger protein XlCGF42.1	9.15e-07
contig42612	GJNK01042523	XLOC_014194	TRINITY_DN17005_c3_g6_i3	1.64327	0.000479863	0.00871657
contig110298	GJNK01110154	XLOC_040492	TRINITY_DN20942_c0_g1_i1	0.973488	0.000483037	0.00876557	Alpha-glucosidase	1.7e-13
contig217631	GJNK01217425	XLOC_100986	TRINITY_DN27637_c19_g1_i1	1.08224	0.000484353	0.00878513
contig12140	GJNK01012097	XLOC_000540	TRINITY_DN10833_c0_g1_i1	1.5521	0.000485487	0.00879838
contig125644	GJNK01125500	XLOC_047666	TRINITY_DN21862_c0_g1_i9	1.38093	0.000485561	0.00879838	Endophilin-A	2.96e-29
contig206046	GJNK01205867	XLOC_094462	TRINITY_DN26999_c5_g1_i1	5.16342	0.000488108	0.00883149	Folate transporter 1	2.11e-32
contig142418	GJNK01142270	XLOC_057191	TRINITY_DN22991_c0_g1_i2	1.76391	0.000490634	0.00885979	Protein phosphatase 1 regulatory subunit 12C	1.14e-05
contig98649	GJNK01098508	XLOC_035367	TRINITY_DN20269_c5_g2_i1	7.28551	0.000491856	0.00887317
contig100001	GJNK01099859	XLOC_035724	TRINITY_DN20317_c1_g5_i1	2.07483	0.0004918	0.00887317	Potassium voltage-gated channel protein Shal	0
contig207376	GJNK01207195	XLOC_094506	TRINITY_DN27001_c4_g1_i7	1.05135	0.000492606	0.00888233
contig165966	GJNK01165811	XLOC_069636	TRINITY_DN24424_c0_g1_i2	1.50328	0.000494247	0.00890322	Neprilysin-2	0
contig184108	GJNK01183949	XLOC_080712	TRINITY_DN25575_c0_g1_i4	2.56491	0.000501395	0.00901435	Protein white	1.47e-135
contig82401	GJNK01082279	XLOC_028337	TRINITY_DN19263_c3_g2_i1	0.955637	0.000504821	0.00905826
contig205215	GJNK01205036	XLOC_093332	TRINITY_DN26878_c1_g1_i1	1.73302	0.000507778	0.00909427	Beta-1,3-glucan-binding protein	7.51e-89
contig33010	GJNK01032928	XLOC_011188	TRINITY_DN16409_c0_g1_i1	1.75344	0.000508673	0.00910519
contig155396	GJNK01155246	XLOC_063476	TRINITY_DN23740_c1_g6_i1	2.16435	0.000511603	0.00914432	Inositol oxygenase	1.65e-71
contig72686	GJNK01072566	XLOC_024354	TRINITY_DN18707_c3_g1_i9	1.17046	0.000512278	0.00915194
contig217269	GJNK01217063	XLOC_100724	TRINITY_DN27612_c12_g2_i1	1.69103	0.000517891	0.00923116
contig9812	GJNK01009774	XLOC_102103	TRINITY_DN9047_c0_g1_i1	0.478844	0.000517965	0.00923116	ATP synthase subunit g, mitochondrial	2.99e-25
contig74527	GJNK01074406	XLOC_025723	TRINITY_DN18888_c4_g1_i10	1.89318	0.000521214	0.00927112
contig18028	GJNK01017981	XLOC_004041	TRINITY_DN13791_c0_g1_i6	5.87901	0.00052575	0.00934278
contig122498	GJNK01122354	XLOC_047134	TRINITY_DN21795_c2_g5_i1	1.55084	0.000525726	0.00934278	Glycerol-3-phosphate dehydrogenase [NAD(+)], cytoplasmic	8.54e-13
contig113421	GJNK01113277	XLOC_041876	TRINITY_DN21138_c0_g1_i1	0.842483	0.000526837	0.00935758	Alpha-methylacyl-CoA racemase	9.64e-134
contig78364	GJNK01078242	XLOC_026796	TRINITY_DN19043_c0_g2_i1	0.843355	0.00052794	0.00937266
contig180906	GJNK01180747	XLOC_078461	TRINITY_DN25344_c0_g1_i1	1.41639	0.000528698	0.00938159	Myosin regulatory light chain 2	8e-40
contig197787	GJNK01197625	XLOC_089273	TRINITY_DN26459_c2_g1_i5	4.3482	0.000535145	0.00947318	Beta-1,3-glucan-binding protein 1	6.35e-25
contig174733	GJNK01174578	XLOC_074668	TRINITY_DN24963_c1_g1_i1	5.24548	0.000538248	0.00951896	ATP-binding cassette sub-family G member 5	1.15e-25
contig209706	GJNK01209505	XLOC_095966	TRINITY_DN27128_c7_g1_i5	0.784868	0.000539624	0.00953413	Down syndrome cell adhesion molecule-like protein Dscam2	2.3e-175
contig184592	GJNK01184433	XLOC_080976	TRINITY_DN25600_c0_g1_i1	1.08096	0.000541092	0.00954854	Protein twisted gastrulation	4.89e-47
contig192022	GJNK01191861	XLOC_085117	TRINITY_DN26028_c0_g1_i7	2.84112	0.000541217	0.00954854	CTL-like protein 1	3.93e-09
contig19917	GJNK01019870	XLOC_005454	TRINITY_DN14486_c0_g1_i15	6.99682	0.000543233	0.00956355	Nesprin-1	9.98e-17
contig199039	GJNK01198876	XLOC_089327	TRINITY_DN26464_c2_g1_i6	3.41216	0.000542848	0.00956355
contig138116	GJNK01137970	XLOC_054475	TRINITY_DN22682_c1_g1_i13	1.28979	0.000544005	0.00957023	GTPase-activating protein skywalker	3.72e-72
contig198882	GJNK01198719	XLOC_089451	TRINITY_DN26480_c1_g4_i1	1.42838	0.000544367	0.00957202	Ecdysteroid UDP-glucosyltransferase	1.07e-26
contig100789	GJNK01100646	XLOC_035954	TRINITY_DN20351_c3_g7_i1	0.697489	0.000550038	0.00964871	Cytochrome c oxidase subunit 1	4.86e-21
contig169575	GJNK01169420	XLOC_072185	TRINITY_DN24690_c0_g1_i4	0.899915	0.000551013	0.00965662	Tau-tubulin kinase homolog Asator	0
contig50952	GJNK01050859	XLOC_016672	TRINITY_DN17442_c2_g5_i1	3.90592	0.000552591	0.00966905
contig80945	GJNK01080823	XLOC_028581	TRINITY_DN19293_c2_g3_i1	4.91676	0.000552772	0.00966905
contig137371	GJNK01137226	XLOC_054321	TRINITY_DN22661_c2_g3_i2	0.691743	0.000553356	0.00967466	ATP synthase subunit beta, mitochondrial	1.11e-80
contig100800	GJNK01100657	XLOC_035948	TRINITY_DN20351_c3_g2_i3	1.38194	0.00055425	0.00968111	Cytochrome c oxidase subunit 3	8.31e-87
contig24712	GJNK01024659	XLOC_007964	TRINITY_DN15572_c0_g1_i1	1.24193	0.000557136	0.00972691
contig114523	GJNK01114379	XLOC_042401	TRINITY_DN21206_c0_g1_i1	3.27824	0.000561177	0.00978038	Pickpocket protein 28	7.63e-17
contig199935	GJNK01199772	XLOC_090010	TRINITY_DN26534_c1_g1_i5	2.48381	0.000561526	0.00978038	NADP-dependent malic enzyme	7.28e-116
contig168135	GJNK01167980	XLOC_070708	TRINITY_DN24538_c0_g2_i2	1.19974	0.000562957	0.00978679
contig206899	GJNK01206718	XLOC_094163	TRINITY_DN26968_c5_g1_i1	0.976231	0.000562731	0.00978679	Dorsal-ventral patterning protein Sog	0
contig26566	GJNK01026512	XLOC_008898	TRINITY_DN15861_c0_g1_i1	1.48503	0.000564552	0.00980754
contig205350	GJNK01205171	XLOC_093371	TRINITY_DN26881_c7_g2_i2	1.56437	0.000564949	0.00980754
contig162980	GJNK01162828	XLOC_067744	TRINITY_DN24214_c3_g1_i3	1.63074	0.000568182	0.00984974	Muscle LIM protein Mlp84B	3.35e-38
contig47274	GJNK01047184	XLOC_015690	TRINITY_DN17276_c0_g1_i1	0.805376	0.000568545	0.00985086
contig213500	GJNK01213298	XLOC_099518	TRINITY_DN27500_c1_g2_i2	1.34497	0.000569049	0.00985086
contig29847	GJNK01029774	XLOC_010196	TRINITY_DN16205_c0_g4_i1	0.414569	0.000570818	0.0098722	Xaa-Pro dipeptidase	1.36e-120
contig172829	GJNK01172674	XLOC_073491	TRINITY_DN24833_c0_g3_i1	0.75689	0.000574846	0.00993255
contig75953	GJNK01075832	XLOC_025913	TRINITY_DN18912_c0_g1_i7	1.05673	0.000576363	0.00994943
contig155159	GJNK01155009	XLOC_063296	TRINITY_DN23715_c0_g2_i4	8.09421	0.000579938	0.00999304	Synaptic vesicle glycoprotein 2C	6.87e-16
contig155210	GJNK01155060	XLOC_063238	TRINITY_DN23707_c1_g1_i4	1.57287	0.000580882	0.00999932	Integrin alpha-PS3	5.97e-66
contig26015	GJNK01025961	XLOC_008900	TRINITY_DN15862_c0_g1_i2	1.83991	0.000582642	0.0100249
contig137776	GJNK01137631	XLOC_054068	TRINITY_DN22625_c0_g1_i4	1.5357	0.000585866	0.0100616	Glutamate decarboxylase	0
contig132996	GJNK01132852	XLOC_051891	TRINITY_DN22377_c0_g1_i9	1.67088	0.000587207	0.0100799	Protein hu-li tai shao	8.54e-177
contig24831	GJNK01024778	XLOC_008058	TRINITY_DN15602_c0_g2_i2	1.45781	0.00059475	0.0101952
contig216859	GJNK01216653	XLOC_100634	TRINITY_DN27602_c18_g1_i7	1.23375	0.000595161	0.0101975	Titin	8.16e-16
contig79636	GJNK01079514	XLOC_027334	TRINITY_DN19127_c0_g1_i3	1.28032	0.000595531	0.0101991	Calmodulin-4	2.75e-37
contig137773	GJNK01137628	XLOC_054069	TRINITY_DN22625_c0_g2_i1	3.94678	0.000598214	0.0102307	Glutamate decarboxylase	1.19e-17
contig171184	GJNK01171029	XLOC_072638	TRINITY_DN24735_c1_g1_i4	0.752606	0.000598019	0.0102307	NADH-ubiquinone oxidoreductase 75 kDa subunit, mitochondrial	4.81e-127
contig132895	GJNK01132751	XLOC_051261	TRINITY_DN22302_c0_g1_i3	0.784902	0.000599476	0.0102476	Rab5 GDP/GTP exchange factor	6.9e-84
contig205533	GJNK01205354	XLOC_094408	TRINITY_DN26991_c3_g2_i2	1.02856	0.000604246	0.0103243
contig21914	GJNK01021867	XLOC_006396	TRINITY_DN14944_c0_g1_i1	2.52796	0.000609116	0.0103834
contig100076	GJNK01099934	XLOC_035681	TRINITY_DN20309_c0_g4_i3	1.31109	0.000610164	0.0103915
contig165020	GJNK01164866	XLOC_068607	TRINITY_DN24311_c1_g1_i7	2.3665	0.000610433	0.0103915	L-dopachrome tautomerase yellow-f2	6.75e-72
contig117629	GJNK01117485	XLOC_044624	TRINITY_DN21482_c0_g2_i1	1.22327	0.000618133	0.0104935
contig160736	GJNK01160584	XLOC_066348	TRINITY_DN24061_c1_g2_i13	1.04957	0.000630673	0.0106588	Fumarylacetoacetase	0
contig183206	GJNK01183047	XLOC_080967	TRINITY_DN25599_c2_g1_i4	1.31737	0.000637572	0.0107541	Troponin I	1.48e-29
contig169610	GJNK01169455	XLOC_071621	TRINITY_DN24630_c3_g1_i1	1.28135	0.000639502	0.0107817	ADP,ATP carrier protein	3.62e-32
contig122761	GJNK01122617	XLOC_046931	TRINITY_DN21776_c0_g1_i3	3.46622	0.000643278	0.0108371	Solute carrier family 25 member 35	5.95e-79
contig159556	GJNK01159405	XLOC_065925	TRINITY_DN24019_c0_g1_i2	1.09238	0.000643377	0.0108371	Arylsulfatase B	2.83e-50
contig135922	GJNK01135778	XLOC_053697	TRINITY_DN22579_c1_g1_i17	1.77899	0.000644789	0.010851	Uncharacterized MFS-type transporter C09D4.1	2.89e-52
contig182965	GJNK01182806	XLOC_079698	TRINITY_DN25473_c0_g3_i1	1.16695	0.000649186	0.01091	Putative fatty acyl-CoA reductase CG5065	1.35e-27
contig102372	GJNK01102229	XLOC_036591	TRINITY_DN20442_c2_g1_i1	1.45818	0.000651032	0.0109311
contig19039	GJNK01018992	XLOC_004621	TRINITY_DN14105_c0_g1_i1	5.00675	0.000653298	0.0109527
contig111130	GJNK01110986	XLOC_041532	TRINITY_DN21085_c1_g1_i1	4.83076	0.00065381	0.0109527	Excitatory amino acid transporter 3	1.15e-08
contig141821	GJNK01141673	XLOC_056098	TRINITY_DN22855_c0_g1_i3	0.762379	0.000657681	0.0109881
contig210805	GJNK01210604	XLOC_096801	TRINITY_DN27213_c9_g1_i6	1.26281	0.000657711	0.0109881	Liprin-beta-1	1.25e-86
contig83544	GJNK01083421	XLOC_028814	TRINITY_DN19332_c3_g2_i3	2.51298	0.000659908	0.0110198	Phospholipase A2 inhibitor	6.67e-09
contig113399	GJNK01113255	XLOC_041871	TRINITY_DN21137_c0_g1_i1	8.32224	0.000661856	0.0110473	Hsc70-interacting protein	4.24e-20
contig146838	GJNK01146690	XLOC_059782	TRINITY_DN23298_c1_g1_i2	1.02182	0.000664285	0.0110768
contig112885	GJNK01112741	XLOC_042327	TRINITY_DN21196_c0_g1_i5	2.59666	0.000665369	0.0110859	Zinc finger C2HC domain-containing protein 1C	1.54e-22
contig146109	GJNK01145961	XLOC_058427	TRINITY_DN23142_c0_g1_i3	1.52771	0.00066639	0.0110962	Rho GTPase-activating protein 6	1.45e-56
contig122368	GJNK01122224	XLOC_046149	TRINITY_DN21677_c0_g1_i7	1.44782	0.000672124	0.011158
contig109264	GJNK01109120	XLOC_040176	TRINITY_DN20899_c0_g1_i1	0.840489	0.000675881	0.0112053	Sodium/potassium-transporting ATPase subunit beta-2	7.32e-107
contig162603	GJNK01162451	XLOC_067816	TRINITY_DN24223_c2_g1_i12	3.11844	0.000678615	0.0112354
contig76270	GJNK01076149	XLOC_026259	TRINITY_DN18969_c3_g2_i1	1.50416	0.000683168	0.0112643	Microphthalmia-associated transcription factor	7.89e-31
contig109480	GJNK01109336	XLOC_040494	TRINITY_DN20943_c4_g3_i1	3.92477	0.00068271	0.0112643
contig198214	GJNK01198052	XLOC_088792	TRINITY_DN26413_c1_g3_i2	1.30159	0.000682802	0.0112643	MAGUK p55 subfamily member 5	1.15e-167
contig212525	GJNK01212323	XLOC_098220	TRINITY_DN27352_c2_g3_i2	3.65833	0.000683321	0.0112643	RNA-directed DNA polymerase from mobile element jockey	1.9e-05
contig125241	GJNK01125097	XLOC_047912	TRINITY_DN21886_c0_g1_i13	1.51557	0.000687544	0.0113273	Ecdysteroid UDP-glucosyltransferase	4.73e-27
contig111389	GJNK01111245	XLOC_040925	TRINITY_DN21006_c0_g1_i2	3.56338	0.000688612	0.0113347	Solute carrier family 25 member 35	3.58e-59
contig31431	GJNK01031358	XLOC_010723	TRINITY_DN16314_c0_g2_i1	1.33512	0.000695551	0.0114285
contig166489	GJNK01166334	XLOC_069732	TRINITY_DN24433_c1_g2_i1	0.784301	0.000698385	0.0114648
contig87813	GJNK01087689	XLOC_031417	TRINITY_DN19699_c0_g1_i4	0.875688	0.000699226	0.0114735	Pickpocket protein 28	6.65e-35
contig174118	GJNK01173963	XLOC_074271	TRINITY_DN24922_c1_g1_i4	0.692774	0.000707937	0.0115824	Glutamate--cysteine ligase catalytic subunit	0
contig30518	GJNK01030445	XLOC_010263	TRINITY_DN16223_c0_g2_i1	1.30456	0.000709116	0.0115893
contig52320	GJNK01052227	XLOC_017262	TRINITY_DN17540_c0_g1_i12	5.66999	0.00071139	0.0116059
contig114758	GJNK01114614	XLOC_042515	TRINITY_DN21224_c0_g4_i3	3.29743	0.000711153	0.0116059	Esterase-5A	1.11e-13
contig61391	GJNK01061291	XLOC_020445	TRINITY_DN18067_c1_g4_i6	1.64326	0.000714245	0.0116371	Ribonuclease T2	3.42e-25
contig189120	GJNK01188961	XLOC_083401	TRINITY_DN25861_c0_g3_i2	1.19001	0.000716709	0.0116669	Sterile alpha and TIR motif-containing protein 1	0
contig59135	GJNK01059040	XLOC_019570	TRINITY_DN17942_c3_g1_i6	3.54469	0.000718326	0.0116829	Lysozyme C	4.01e-28
contig18069	GJNK01018022	XLOC_004216	TRINITY_DN13880_c0_g1_i1	1.08472	0.000719301	0.0116884	Hypertrehalosaemic prohormone	2.53e-13
contig97906	GJNK01097765	XLOC_035559	TRINITY_DN20293_c0_g2_i1	1.2048	0.000724078	0.0117505
contig202878	GJNK01202699	XLOC_091717	TRINITY_DN26709_c2_g2_i2	1.48363	0.000727092	0.011789	Beta-galactosidase-1-like protein 2	1.36e-42
contig23978	GJNK01023926	XLOC_007547	TRINITY_DN15409_c0_g1_i2	1.8716	0.000730006	0.011831	General odorant-binding protein 28a	5.31e-09
contig211203	GJNK01211002	XLOC_097174	TRINITY_DN27256_c8_g2_i4	6.07292	0.000732502	0.0118611
contig192485	GJNK01192324	XLOC_085460	TRINITY_DN26058_c2_g1_i9	1.23091	0.000734478	0.0118774	Muscle-specific protein 20	1.19e-67
contig28048	GJNK01027993	XLOC_009503	TRINITY_DN16030_c0_g1_i1	0.826855	0.0007385	0.0119215	ADP-ribose glycohydrolase ARH3	7.82e-64
contig52995	GJNK01052902	XLOC_018154	TRINITY_DN17690_c1_g3_i4	0.782336	0.000743201	0.0119921	Integral membrane protein 2B	1.12e-13
contig59681	GJNK01059582	XLOC_019661	TRINITY_DN17951_c3_g2_i6	3.82047	0.000746877	0.0120409
contig169642	GJNK01169487	XLOC_072166	TRINITY_DN24687_c0_g2_i2	0.88671	0.000749911	0.0120687
contig16621	GJNK01016575	XLOC_003116	TRINITY_DN13223_c0_g1_i1	1.55928	0.000755893	0.0121279
contig130579	GJNK01130435	XLOC_049879	TRINITY_DN22135_c0_g1_i8	0.778847	0.000755834	0.0121279	Transcription elongation factor SPT4	1.49e-52
contig67985	GJNK01067872	XLOC_022671	TRINITY_DN18435_c0_g2_i4	0.81554	0.000760625	0.0121773	Myophilin	1.91e-50
contig107936	GJNK01107793	XLOC_040173	TRINITY_DN20898_c1_g2_i2	1.42679	0.000761753	0.0121847	TOG array regulator of axonemal microtubules protein 2	2.92e-19
contig135587	GJNK01135443	XLOC_052859	TRINITY_DN22479_c0_g1_i2	0.734288	0.000764304	0.0122096
contig136086	GJNK01135942	XLOC_053754	TRINITY_DN22586_c1_g1_i1	1.21041	0.000764986	0.0122152
contig29050	GJNK01028977	XLOC_009883	TRINITY_DN16127_c0_g1_i2	2.70102	0.000770295	0.012284	Chymotrypsin inhibitor Ani s 6	0.000467
contig124953	GJNK01124809	XLOC_047394	TRINITY_DN21833_c0_g1_i2	5.03643	0.000771131	0.0122864
contig192107	GJNK01191946	XLOC_085245	TRINITY_DN26040_c1_g3_i3	3.57277	0.000770825	0.0122864
contig55581	GJNK01055487	XLOC_018386	TRINITY_DN17734_c0_g1_i1	0.440715	0.000776447	0.012356	NEDD8-conjugating enzyme UBE2F	2.03e-67
contig148004	GJNK01147856	XLOC_059651	TRINITY_DN23282_c0_g3_i5	1.12834	0.000776487	0.012356	F-box/LRR-repeat protein 7	5.89e-10
contig203598	GJNK01203419	XLOC_092121	TRINITY_DN26753_c1_g1_i1	0.617328	0.00077782	0.0123707
contig173419	GJNK01173264	XLOC_073723	TRINITY_DN24858_c0_g2_i2	0.74334	0.000783719	0.0124389
contig172636	GJNK01172481	XLOC_073766	TRINITY_DN24865_c1_g1_i1	5.60311	0.000784617	0.0124478	MAP kinase-interacting serine/threonine-protein kinase 1	1.72e-87
contig24713	GJNK01024660	XLOC_007965	TRINITY_DN15572_c0_g1_i2	1.17898	0.000787394	0.0124808
contig14129	GJNK01014083	XLOC_001548	TRINITY_DN12018_c0_g1_i1	5.5478	0.000790629	0.0125055	Vigilin	4.28e-18
contig28748	GJNK01028691	XLOC_009911	TRINITY_DN16134_c1_g1_i2	1.39854	0.000790459	0.0125055	Actin-2	1.98e-62
contig71565	GJNK01071452	XLOC_024186	TRINITY_DN18679_c5_g1_i4	1.26216	0.00079302	0.0125325
contig126728	GJNK01126584	XLOC_048251	TRINITY_DN21932_c7_g4_i1	6.82115	0.000798659	0.0125892
contig130719	GJNK01130575	XLOC_051089	TRINITY_DN22284_c1_g2_i8	2.33081	0.000802321	0.0126253
contig105070	GJNK01104927	XLOC_037902	TRINITY_DN20629_c0_g1_i1	1.86944	0.000803291	0.0126298
contig134972	GJNK01134828	XLOC_052474	TRINITY_DN22444_c1_g1_i1	2.16804	0.000803263	0.0126298	Gastric triacylglycerol lipase	1.11e-17
contig145839	GJNK01145691	XLOC_058348	TRINITY_DN23133_c2_g1_i4	2.31817	0.000806259	0.0126495	Cathepsin L	1.46e-106
contig171614	GJNK01171459	XLOC_072699	TRINITY_DN24745_c0_g1_i1	1.96851	0.000805989	0.0126495
contig180157	GJNK01179998	XLOC_078890	TRINITY_DN25392_c0_g4_i1	1.34158	0.000805687	0.0126495
contig206031	GJNK01205852	XLOC_093663	TRINITY_DN26915_c4_g1_i4	2.5017	0.000811053	0.0127085	Alpha-tocopherol transfer protein-like	6.29e-17
contig71425	GJNK01071312	XLOC_023926	TRINITY_DN18636_c1_g1_i1	4.56735	0.00081309	0.0127295
contig74533	GJNK01074412	XLOC_025726	TRINITY_DN18888_c4_g1_i16	2.14168	0.000821044	0.0128234
contig20715	GJNK01020668	XLOC_005882	TRINITY_DN14687_c0_g1_i1	4.00306	0.000822072	0.0128251	Adult-specific cuticular protein ACP-20	1.21e-27
contig186962	GJNK01186803	XLOC_082083	TRINITY_DN25720_c0_g2_i2	1.95129	0.000822231	0.0128251
contig114755	GJNK01114611	XLOC_042511	TRINITY_DN21224_c0_g3_i1	4.66322	0.000834337	0.0129605	Esterase E4	9.32e-19
contig154305	GJNK01154155	XLOC_062780	TRINITY_DN23654_c0_g1_i2	5.80257	0.000833325	0.0129605
contig216853	GJNK01216647	XLOC_100630	TRINITY_DN27602_c18_g1_i3	1.95011	0.000834534	0.0129605	Titin	1.53e-17
contig101990	GJNK01101847	XLOC_036529	TRINITY_DN20434_c3_g6_i2	1.28825	0.000837409	0.0129926
contig74549	GJNK01074428	XLOC_025268	TRINITY_DN18824_c0_g3_i2	4.27301	0.000840089	0.013014
contig207772	GJNK01207591	XLOC_095587	TRINITY_DN27097_c5_g2_i3	1.76677	0.000840571	0.013016	Vascular endothelial growth factor receptor 1	4.69e-47
contig158450	GJNK01158299	XLOC_065093	TRINITY_DN23926_c0_g1_i9	1.10088	0.000849411	0.0131197
contig14401	GJNK01014355	XLOC_001719	TRINITY_DN12161_c0_g1_i2	3.68852	0.000850506	0.0131225
contig167725	GJNK01167570	XLOC_071298	TRINITY_DN24595_c3_g1_i2	0.83369	0.00085066	0.0131225	Cytochrome b	7.66e-15
contig136094	GJNK01135950	XLOC_053760	TRINITY_DN22586_c3_g2_i2	2.997	0.00086471	0.0132966
contig103851	GJNK01103708	XLOC_037549	TRINITY_DN20579_c0_g3_i2	1.32245	0.000866044	0.0133041	Opsin, ultraviolet-sensitive	7.22e-176
contig93962	GJNK01093821	XLOC_032965	TRINITY_DN19949_c0_g1_i8	0.951664	0.000867207	0.0133165	Tetraspanin-31	2.34e-57
contig153545	GJNK01153395	XLOC_062415	TRINITY_DN23617_c0_g1_i8	1.72402	0.000868185	0.0133226
contig47800	GJNK01047710	XLOC_015872	TRINITY_DN17313_c1_g1_i2	0.798905	0.000873436	0.0133782	Butyrophilin-like protein 2	6.72e-07
contig15932	GJNK01015886	XLOC_002691	TRINITY_DN12907_c0_g1_i1	1.3441	0.000878158	0.0134342	C-reactive protein 1.4	4.27e-07
contig212929	GJNK01212727	XLOC_098235	TRINITY_DN27353_c9_g1_i7	1.09419	0.000877805	0.0134342
contig101553	GJNK01101410	XLOC_036662	TRINITY_DN20454_c3_g3_i1	1.90494	0.000883039	0.0134921
contig48940	GJNK01048850	XLOC_016345	TRINITY_DN17383_c6_g4_i3	0.759317	0.000884616	0.0135106	5-formyltetrahydrofolate cyclo-ligase	8.52e-31
contig30689	GJNK01030616	XLOC_010301	TRINITY_DN16231_c0_g1_i8	2.66461	0.000890444	0.0135827	Protein KBP homolog	1.22e-19
contig161775	GJNK01161623	XLOC_067517	TRINITY_DN24190_c0_g1_i2	0.809449	0.000890278	0.0135827	Proton-coupled amino acid transporter-like protein pathetic	1.87e-76
contig122868	GJNK01122724	XLOC_046414	TRINITY_DN21710_c1_g4_i1	1.82531	0.000897007	0.0136552	CLIP domain-containing serine protease 2	3.14e-65
contig201212	GJNK01201049	XLOC_091511	TRINITY_DN26684_c2_g3_i2	8.10788	0.000902518	0.0137214
contig182120	GJNK01181961	XLOC_079046	TRINITY_DN25407_c0_g2_i2	2.85864	0.000903783	0.013735
contig50448	GJNK01050356	XLOC_016810	TRINITY_DN17465_c4_g1_i1	2.32836	0.000905651	0.0137553
contig150225	GJNK01150077	XLOC_061222	TRINITY_DN23477_c1_g1_i1	0.764425	0.000916438	0.0138758	YLP motif-containing protein 1	4.35e-14
contig129548	GJNK01129404	XLOC_049614	TRINITY_DN22105_c0_g1_i1	2.32899	0.000919183	0.0139059	Adhesion G-protein coupled receptor G4	1.52e-20
contig169315	GJNK01169160	XLOC_071443	TRINITY_DN24610_c0_g1_i3	1.82878	0.000920681	0.0139171
contig20633	GJNK01020586	XLOC_005901	TRINITY_DN14697_c0_g1_i6	2.06108	0.000923772	0.013951
contig71432	GJNK01071319	XLOC_023930	TRINITY_DN18636_c1_g2_i4	1.24806	0.000923792	0.013951	Ferritin subunit	1.48e-29
contig142247	GJNK01142099	XLOC_056877	TRINITY_DN22948_c0_g4_i1	1.28263	0.000924055	0.013951	Moesin/ezrin/radixin homolog 1	0.000119
contig22561	GJNK01022514	XLOC_006978	TRINITY_DN15189_c0_g1_i1	1.51164	0.000928871	0.0140064
contig111212	GJNK01111068	XLOC_041401	TRINITY_DN21070_c1_g2_i11	1.40899	0.000930473	0.0140077	Retrovirus-related Pol polyprotein from transposon TNT 1-94	0
contig191672	GJNK01191511	XLOC_085024	TRINITY_DN26015_c0_g2_i5	4.11203	0.00093011	0.0140077	Toll-like receptor 2	2.45e-11
contig165217	GJNK01165063	XLOC_068613	TRINITY_DN24312_c1_g1_i15	3.31575	0.000935021	0.0140589	UDP-glucose 4-epimerase	5.43e-33
contig148689	GJNK01148541	XLOC_060532	TRINITY_DN23392_c0_g1_i2	0.60861	0.000936421	0.0140742	Transducin-like enhancer protein 4	0
contig164290	GJNK01164136	XLOC_069069	TRINITY_DN24360_c0_g1_i10	2.46416	0.00093929	0.0141109	Invertebrate-type lysozyme	6.06e-07
contig90907	GJNK01090782	XLOC_031685	TRINITY_DN19741_c1_g2_i3	2.03732	0.000942477	0.0141364
contig192789	GJNK01192628	XLOC_085617	TRINITY_DN26074_c0_g1_i1	1.44714	0.000943207	0.0141416
contig131018	GJNK01130874	XLOC_051181	TRINITY_DN22294_c0_g2_i1	1.32111	0.000945263	0.0141551	Actin-85C	6.11e-58
contig97259	GJNK01097118	XLOC_034329	TRINITY_DN20131_c2_g1_i2	1.15607	0.00094763	0.0141848
contig13255	GJNK01013211	XLOC_001134	TRINITY_DN11599_c0_g1_i1	3.75994	0.000965441	0.014406
contig188360	GJNK01188201	XLOC_082994	TRINITY_DN25820_c6_g1_i1	4.12371	0.000965536	0.014406
contig102355	GJNK01102212	XLOC_036578	TRINITY_DN20442_c0_g3_i2	1.43374	0.000970607	0.0144699
contig61223	GJNK01061123	XLOC_020396	TRINITY_DN18060_c1_g1_i1	0.73295	0.00097122	0.0144732
contig145868	GJNK01145720	XLOC_058188	TRINITY_DN23117_c0_g1_i5	2.97834	0.000972177	0.0144816	Fasciclin-2	0
contig163776	GJNK01163624	XLOC_068185	TRINITY_DN24261_c0_g4_i2	0.776698	0.000972884	0.0144863
contig200537	GJNK01200374	XLOC_090308	TRINITY_DN26562_c1_g2_i1	0.480611	0.000973898	0.0144955	ATP synthase F(0) complex subunit C1, mitochondrial	7.36e-24
contig217662	GJNK01217456	XLOC_100732	TRINITY_DN27613_c4_g1_i1	2.4726	0.000974888	0.0145044	Titin	4.88e-26
contig217387	GJNK01217181	XLOC_101029	TRINITY_DN27641_c6_g2_i1	0.985927	0.000987778	0.0146725	Titin	2e-172
contig204058	GJNK01203879	XLOC_093276	TRINITY_DN26870_c3_g2_i1	0.554276	0.000992487	0.0147306
contig102354	GJNK01102211	XLOC_036577	TRINITY_DN20442_c0_g3_i1	1.39764	0.000997253	0.0147834
contig46243	GJNK01046153	XLOC_015390	TRINITY_DN17221_c0_g1_i1	0.816552	0.000998387	0.0147883	Vesicle-trafficking protein SEC22b-B	3.28e-97
contig178019	GJNK01177862	XLOC_076632	TRINITY_DN25162_c2_g1_i2	5.6931	0.000999763	0.0147909
contig145822	GJNK01145674	XLOC_058623	TRINITY_DN23171_c0_g1_i1	0.961903	0.00100198	0.0148085	Mediator of RNA polymerase II transcription subunit 15	8.05e-05
contig159554	GJNK01159403	XLOC_065924	TRINITY_DN24019_c0_g1_i1	1.14344	0.00100216	0.0148085	Arylsulfatase J	4.75e-76
contig30878	GJNK01030805	XLOC_010421	TRINITY_DN16247_c0_g2_i1	1.75148	0.00100285	0.0148127
contig21546	GJNK01021499	XLOC_006195	TRINITY_DN14835_c0_g1_i4	1.39586	0.00100619	0.0148443
contig90376	GJNK01090252	XLOC_031488	TRINITY_DN19718_c3_g1_i1	1.08049	0.00101095	0.0149025	Guanine nucleotide-binding protein subunit beta-2	2.99e-165
contig86659	GJNK01086535	XLOC_030390	TRINITY_DN19572_c0_g1_i6	4.13182	0.00101136	0.0149026
contig92894	GJNK01092753	XLOC_032720	TRINITY_DN19908_c0_g6_i1	0.882415	0.0010125	0.0149134	UDP-glucuronosyltransferase 2B23	8.57e-09
contig111383	GJNK01111239	XLOC_041472	TRINITY_DN21076_c5_g3_i2	1.47067	0.00101626	0.0149508	Maltase 1	2.85e-39
contig54481	GJNK01054387	XLOC_018018	TRINITY_DN17659_c0_g4_i1	1.67817	0.00102131	0.0150051
contig148947	GJNK01148799	XLOC_059883	TRINITY_DN23308_c0_g1_i21	0.787519	0.00102452	0.0150424	Uncharacterized protein CG43427	1.88e-15
contig76554	GJNK01076432	XLOC_025975	TRINITY_DN18926_c5_g1_i1	1.73546	0.00102559	0.0150521
contig12978	GJNK01012934	XLOC_001014	TRINITY_DN11482_c0_g1_i3	2.71943	0.00102709	0.0150681
contig51215	GJNK01051122	XLOC_017628	TRINITY_DN17598_c0_g1_i9	3.42697	0.00103379	0.015131
contig87283	GJNK01087159	XLOC_030487	TRINITY_DN19581_c7_g3_i3	1.84554	0.00103322	0.015131	SET domain-containing protein SmydA-8, isoform B	5.92e-56
contig88035	GJNK01087911	XLOC_031108	TRINITY_DN19662_c1_g6_i6	2.45542	0.00103302	0.015131
contig206492	GJNK01206312	XLOC_094342	TRINITY_DN26983_c28_g4_i1	1.46725	0.00103425	0.015131	Circadian clock-controlled protein	1.3e-26
contig92812	GJNK01092671	XLOC_033269	TRINITY_DN19985_c2_g4_i1	0.644578	0.00103946	0.0151951	Ornithine decarboxylase antizyme 1	3.68e-08
contig168049	GJNK01167894	XLOC_070567	TRINITY_DN24525_c0_g1_i6	2.24106	0.00104028	0.015201	Choline dehydrogenase, mitochondrial	6.75e-79
contig212399	GJNK01212197	XLOC_098113	TRINITY_DN27340_c6_g3_i2	2.38461	0.00104084	0.0152032
contig138559	GJNK01138413	XLOC_054546	TRINITY_DN22690_c0_g2_i1	1.18714	0.00104812	0.0152974	Cathepsin B	1.01e-121
contig155537	GJNK01155387	XLOC_063541	TRINITY_DN23748_c0_g2_i9	2.10907	0.00105441	0.0153771
contig178481	GJNK01178323	XLOC_077911	TRINITY_DN25289_c0_g2_i1	3.11425	0.00105719	0.0154114
contig64445	GJNK01064343	XLOC_021445	TRINITY_DN18228_c2_g1_i1	2.99213	0.0010607	0.0154504	Protein THEM6	1.47e-11
contig208864	GJNK01208683	XLOC_096495	TRINITY_DN27185_c2_g1_i3	1.98308	0.00106744	0.015524	Liprin-alpha-1	1.5e-56
contig214940	GJNK01214737	XLOC_100609	TRINITY_DN27599_c3_g1_i1	0.911441	0.00107475	0.0156119	Protein 4.1 homolog	2.2e-171
contig25533	GJNK01025480	XLOC_008668	TRINITY_DN15799_c5_g4_i1	2.56134	0.00107916	0.0156389
contig69345	GJNK01069232	XLOC_023248	TRINITY_DN18526_c1_g1_i2	1.16042	0.00107856	0.0156389
contig89761	GJNK01089637	XLOC_031458	TRINITY_DN19708_c1_g1_i1	1.36261	0.00108026	0.0156487
contig146333	GJNK01146185	XLOC_058589	TRINITY_DN23165_c0_g1_i3	2.18335	0.00108186	0.0156657	Headcase protein	3.19e-96
contig213733	GJNK01213531	XLOC_099222	TRINITY_DN27471_c0_g3_i3	2.55291	0.00108563	0.015708
contig208504	GJNK01208323	XLOC_095315	TRINITY_DN27070_c0_g1_i8	2.68462	0.0010893	0.0157548
contig155340	GJNK01155190	XLOC_063920	TRINITY_DN23785_c0_g2_i1	1.42492	0.00109022	0.015762	Myosin regulatory light chain 2	1.32e-19
contig214719	GJNK01214516	XLOC_099344	TRINITY_DN27481_c9_g1_i1	2.26392	0.00109339	0.0157892
contig82176	GJNK01082054	XLOC_028162	TRINITY_DN19241_c8_g2_i6	1.97834	0.00109558	0.0158023
contig155483	GJNK01155333	XLOC_063546	TRINITY_DN23750_c0_g1_i2	3.26288	0.00109648	0.015809
contig10951	GJNK01010913	XLOC_000031	TRINITY_DN10085_c0_g1_i1	0.993122	0.00109822	0.0158277	SCO-spondin	0.000273
contig208094	GJNK01207913	XLOC_095567	TRINITY_DN27095_c6_g1_i5	0.969939	0.00109863	0.0158277	Tyrosine-protein phosphatase 10D	0
contig162029	GJNK01161877	XLOC_067112	TRINITY_DN24152_c1_g4_i3	1.45856	0.00110353	0.0158858	Reticulon-4	3.44e-08
contig164981	GJNK01164827	XLOC_068798	TRINITY_DN24332_c0_g1_i1	1.88927	0.00110314	0.0158858	Serpin B6	1.5e-12
contig57100	GJNK01057005	XLOC_019016	TRINITY_DN17842_c0_g2_i2	0.995142	0.00110538	0.0159063
contig36575	GJNK01036490	XLOC_012302	TRINITY_DN16643_c0_g1_i1	3.10843	0.001108	0.0159378
contig24700	GJNK01024647	XLOC_007960	TRINITY_DN15570_c0_g1_i1	1.09762	0.0011091	0.0159473	Toll-like receptor Tollo	0
contig131102	GJNK01130958	XLOC_050490	TRINITY_DN22211_c1_g2_i2	0.930808	0.00111255	0.0159746
contig113530	GJNK01113386	XLOC_042141	TRINITY_DN21176_c0_g1_i2	1.48929	0.00111423	0.0159899	Hemicentin-2	3.76e-20
contig153542	GJNK01153392	XLOC_062419	TRINITY_DN23617_c0_g2_i3	1.43068	0.00111705	0.016024
contig16444	GJNK01016398	XLOC_002999	TRINITY_DN13136_c0_g1_i2	0.375521	0.00112077	0.0160649	NADH dehydrogenase [ubiquinone] 1 alpha subcomplex subunit 8	1.13e-37
contig181859	GJNK01181700	XLOC_078998	TRINITY_DN25406_c1_g1_i1	2.83306	0.00112166	0.0160652	Leucine-rich repeat-containing protein 15	5.64e-12
contig128937	GJNK01128793	XLOC_049364	TRINITY_DN22066_c0_g2_i4	1.06991	0.00112231	0.0160682	CD63 antigen	1.03e-31
contig127538	GJNK01127394	XLOC_049470	TRINITY_DN22081_c3_g1_i7	1.51654	0.00112656	0.0160979	Annulin	0
contig12931	GJNK01012887	XLOC_000875	TRINITY_DN11352_c0_g1_i1	0.867406	0.00112955	0.0161133
contig38486	GJNK01038401	XLOC_012910	TRINITY_DN16757_c0_g2_i7	0.962991	0.00112859	0.0161133
contig156813	GJNK01156663	XLOC_064232	TRINITY_DN23823_c0_g1_i1	1.12182	0.00113273	0.0161422
contig53902	GJNK01053808	XLOC_017762	TRINITY_DN17624_c4_g1_i1	1.86942	0.00113379	0.0161447
contig135460	GJNK01135316	XLOC_052870	TRINITY_DN22481_c0_g2_i2	7.78763	0.00113919	0.016203	Slit homolog 1 protein	3.77e-16
contig184558	GJNK01184399	XLOC_080733	TRINITY_DN25577_c2_g7_i1	1.44956	0.0011423	0.0162408
contig132020	GJNK01131876	XLOC_050962	TRINITY_DN22266_c0_g2_i2	5.38222	0.00114317	0.0162439	Two pore potassium channel protein sup-9	6.35e-12
contig19349	GJNK01019302	XLOC_004916	TRINITY_DN14255_c0_g1_i2	8.58346	0.00115295	0.0163633	Thioredoxin reductase 2, mitochondrial	2.6e-33
contig56731	GJNK01056636	XLOC_018808	TRINITY_DN17809_c2_g2_i1	5.24084	0.00115313	0.0163633	Transposable element Tcb1 transposase	0.000129
contig165997	GJNK01165842	XLOC_069418	TRINITY_DN24401_c2_g2_i1	1.19488	0.00115367	0.0163645	Phospholipid hydroperoxide glutathione peroxidase	3.45e-54
contig18585	GJNK01018538	XLOC_004355	TRINITY_DN13963_c0_g1_i2	0.456196	0.00115508	0.0163658	PRA1 family protein 3	3.14e-41
contig142244	GJNK01142096	XLOC_056876	TRINITY_DN22948_c0_g1_i2	1.25403	0.00115668	0.0163809	Moesin/ezrin/radixin homolog 1	1.98e-75
contig20172	GJNK01020125	XLOC_005325	TRINITY_DN14443_c0_g1_i2	1.42817	0.00116449	0.0164611
contig215920	GJNK01215717	XLOC_100087	TRINITY_DN27550_c7_g1_i2	3.01289	0.00117089	0.0165451
contig27063	GJNK01027009	XLOC_009027	TRINITY_DN15902_c0_g1_i3	2.97453	0.0011743	0.0165743
contig137462	GJNK01137317	XLOC_054137	TRINITY_DN22637_c0_g1_i2	1.5052	0.00118455	0.0167062	Craniofacial development protein 2	7.33e-23
contig169215	GJNK01169060	XLOC_071897	TRINITY_DN24657_c0_g1_i2	2.25728	0.00118752	0.016733
contig39868	GJNK01039782	XLOC_013333	TRINITY_DN16840_c5_g1_i1	1.38249	0.00119199	0.0167762
contig62663	GJNK01062563	XLOC_020930	TRINITY_DN18142_c2_g2_i10	2.49015	0.00119355	0.0167817	Kynurenine 3-monooxygenase	1.37e-113
contig133390	GJNK01133246	XLOC_051665	TRINITY_DN22350_c4_g1_i8	6.20068	0.00119668	0.0167873
contig138354	GJNK01138208	XLOC_054345	TRINITY_DN22668_c3_g1_i2	4.78278	0.00119467	0.0167873
contig154959	GJNK01154809	XLOC_063207	TRINITY_DN23701_c2_g5_i1	0.44812	0.00119619	0.0167873	Transmembrane protein 184B	4.43e-48
contig81760	GJNK01081638	XLOC_028197	TRINITY_DN19245_c0_g1_i8	5.79633	0.00119995	0.0168267	Ejaculatory bulb-specific protein 3	1.32e-28
contig213639	GJNK01213437	XLOC_099337	TRINITY_DN27480_c4_g5_i1	2.54813	0.00120468	0.0168737
contig194451	GJNK01194290	XLOC_087712	TRINITY_DN26290_c0_g1_i1	1.2316	0.00120682	0.0168973	Uncharacterized protein ZC84.1	2.21e-09
contig112315	GJNK01112171	XLOC_041423	TRINITY_DN21071_c3_g2_i1	1.42598	0.00121134	0.0169413
contig195279	GJNK01195118	XLOC_087253	TRINITY_DN26240_c0_g1_i8	6.23893	0.00121522	0.0169891	Sn1-specific diacylglycerol lipase beta	3.47e-21
contig105717	GJNK01105574	XLOC_038152	TRINITY_DN20661_c3_g2_i3	0.97015	0.00121727	0.0170113	Cathepsin L	7.79e-18
contig43947	GJNK01043857	XLOC_015205	TRINITY_DN17184_c0_g1_i1	1.23214	0.00121955	0.0170303	Voltage-dependent calcium channel subunit alpha-2/delta-3	2.98e-100
contig208934	GJNK01208753	XLOC_096486	TRINITY_DN27184_c11_g4_i1	1.19773	0.00123021	0.0171466
contig135280	GJNK01135136	XLOC_052955	TRINITY_DN22490_c0_g1_i3	1.73288	0.00123271	0.0171677
contig188129	GJNK01187970	XLOC_083765	TRINITY_DN25900_c0_g1_i10	4.85385	0.00123416	0.0171756	Retinol dehydrogenase 13	1.31e-37
contig148644	GJNK01148496	XLOC_060133	TRINITY_DN23336_c0_g1_i5	8.88793	0.00124677	0.0173184	A-kinase anchor protein 10, mitochondrial	5.09e-39
contig203823	GJNK01203644	XLOC_092286	TRINITY_DN26771_c3_g2_i1	1.26393	0.00125016	0.0173524	Sushi, von Willebrand factor type A, EGF and pentraxin domain-containing protein 1	1.98e-69
contig33448	GJNK01033366	XLOC_011641	TRINITY_DN16496_c0_g1_i1	1.12575	0.00125322	0.0173883
contig199859	GJNK01199696	XLOC_090044	TRINITY_DN26537_c1_g2_i5	0.869262	0.0012596	0.0174688
contig18976	GJNK01018929	XLOC_004766	TRINITY_DN14183_c0_g1_i1	1.64877	0.00126247	0.017497
contig203036	GJNK01202857	XLOC_092576	TRINITY_DN2679_c0_g1_i1	1.90923	0.00126509	0.0175135
contig116907	GJNK01116763	XLOC_043543	TRINITY_DN21350_c0_g1_i2	2.11649	0.00127034	0.0175696	Insulin-like growth factor-binding protein complex acid labile subunit	1.8e-29
contig148603	GJNK01148455	XLOC_059870	TRINITY_DN23307_c0_g1_i4	1.24816	0.00127058	0.0175696	GATA-binding factor C	3.51e-62
contig196091	GJNK01195929	XLOC_088614	TRINITY_DN26392_c1_g1_i3	1.62263	0.00127362	0.0175984	GMP synthase [glutamine-hydrolyzing]	1.05e-144
contig22741	GJNK01022694	XLOC_006839	TRINITY_DN15139_c0_g1_i3	1.00409	0.00127829	0.0176497
contig73130	GJNK01073010	XLOC_024747	TRINITY_DN18755_c0_g1_i1	2.30032	0.00127783	0.0176497
contig122695	GJNK01122551	XLOC_047149	TRINITY_DN21798_c1_g1_i1	1.25548	0.00128464	0.0177309
contig165070	GJNK01164916	XLOC_068912	TRINITY_DN24340_c0_g2_i3	0.674412	0.00130548	0.0179713	RNA pseudouridylate synthase domain-containing protein 2	4.41e-130
contig29846	GJNK01029773	XLOC_010195	TRINITY_DN16205_c0_g3_i1	0.328387	0.00130705	0.0179729	Xaa-Pro dipeptidase	3.35e-60
contig179894	GJNK01179735	XLOC_077672	TRINITY_DN25262_c0_g2_i1	0.850949	0.00131409	0.0180561
contig161516	GJNK01161364	XLOC_066858	TRINITY_DN24124_c2_g1_i1	1.75345	0.00131937	0.0181084
contig213187	GJNK01212985	XLOC_099468	TRINITY_DN27496_c7_g2_i1	0.981099	0.00131908	0.0181084	ATP-binding cassette sub-family A member 3	0
contig195478	GJNK01195316	XLOC_087187	TRINITY_DN26235_c0_g1_i7	1.75322	0.00132253	0.0181451	Ubiquitin carboxyl-terminal hydrolase 2	5.27e-123
contig210396	GJNK01210195	XLOC_097545	TRINITY_DN27294_c8_g1_i1	1.8026	0.00133064	0.0182427
contig32480	GJNK01032398	XLOC_010922	TRINITY_DN16362_c0_g1_i2	1.40577	0.00133351	0.0182684	Deleted in malignant brain tumors 1 protein	9.47e-07
contig13126	GJNK01013082	XLOC_000995	TRINITY_DN11460_c0_g1_i1	1.13809	0.00133522	0.0182799	Immunoglobulin domain-containing protein oig-4	7.58e-24
contig84381	GJNK01084258	XLOC_029742	TRINITY_DN19474_c1_g1_i2	6.1413	0.00133643	0.0182881	Attacin-A	0.000137
contig206176	GJNK01205997	XLOC_093800	TRINITY_DN26933_c1_g1_i4	1.75826	0.00134695	0.0184115
contig183016	GJNK01182857	XLOC_079670	TRINITY_DN25470_c3_g1_i2	1.63449	0.00135055	0.0184538	Paramyosin, short form	8.78e-55
contig201201	GJNK01201038	XLOC_091506	TRINITY_DN26684_c2_g1_i6	2.17998	0.00135182	0.0184604	Facilitated trehalose transporter Tret1	1.39e-68
contig211899	GJNK01211697	XLOC_098547	TRINITY_DN27392_c5_g3_i6	0.735725	0.00135203	0.0184604
contig181489	GJNK01181330	XLOC_078914	TRINITY_DN25394_c0_g2_i6	1.63468	0.00135282	0.0184644	Inositol-trisphosphate 3-kinase B	2.31e-108
contig103057	GJNK01102914	XLOC_036988	TRINITY_DN20501_c2_g3_i1	1.38144	0.00137074	0.0186743
contig157996	GJNK01157845	XLOC_065609	TRINITY_DN23983_c0_g1_i2	0.346769	0.00137276	0.018688	Guanine nucleotide-binding protein subunit beta-1	5.48e-52
contig162062	GJNK01161910	XLOC_067128	TRINITY_DN24153_c3_g6_i2	1.96047	0.0013727	0.018688
contig190155	GJNK01189995	XLOC_084288	TRINITY_DN25943_c0_g4_i1	0.897611	0.00137524	0.0187148
contig114267	GJNK01114123	XLOC_042371	TRINITY_DN21202_c0_g1_i1	1.35583	0.00137867	0.0187457
contig186964	GJNK01186805	XLOC_082080	TRINITY_DN25720_c0_g1_i7	1.28463	0.00137903	0.0187457
contig101594	GJNK01101451	XLOC_036440	TRINITY_DN20420_c0_g2_i1	1.54454	0.00138171	0.0187646	UDP-glucuronosyltransferase 2C1	2.5e-41
contig164348	GJNK01164194	XLOC_068637	TRINITY_DN24314_c0_g1_i3	2.65904	0.00138474	0.0187886
contig185899	GJNK01185740	XLOC_081428	TRINITY_DN25656_c0_g1_i6	1.99936	0.00138436	0.0187886	Receptor-type tyrosine-protein phosphatase mu	2.86e-67
contig63947	GJNK01063846	XLOC_021297	TRINITY_DN18205_c1_g4_i2	4.27993	0.00139032	0.0188436
contig144203	GJNK01144055	XLOC_057379	TRINITY_DN23011_c1_g1_i4	1.16248	0.00139032	0.0188436	Putative transcription factor SOX-15	7.37e-48
contig139449	GJNK01139303	XLOC_054885	TRINITY_DN22718_c0_g1_i6	0.92075	0.0014001	0.0189203	Tumor necrosis factor receptor superfamily member wengen	4.96e-15
contig17041	GJNK01016995	XLOC_003529	TRINITY_DN13500_c0_g1_i1	3.86414	0.00140223	0.0189422	Vigilin	3.45e-40
contig72619	GJNK01072499	XLOC_025051	TRINITY_DN18793_c1_g2_i1	1.0978	0.00140321	0.0189484
contig99969	GJNK01099827	XLOC_035705	TRINITY_DN20316_c1_g1_i4	1.44779	0.00140629	0.0189761	Actin, clone 211	1.05e-100
contig62260	GJNK01062160	XLOC_020785	TRINITY_DN18124_c3_g1_i1	1.80802	0.00141094	0.0190234	Cytochrome P450 6l1	2.73e-05
contig85348	GJNK01085225	XLOC_029490	TRINITY_DN19441_c0_g4_i2	0.984207	0.00141191	0.0190234	Aminopeptidase Ey	4.46e-75
contig38067	GJNK01037982	XLOC_012768	TRINITY_DN16724_c3_g1_i1	1.45456	0.00142315	0.0191406	Putative uncharacterized transposon-derived protein F52C9.6	5.25e-35
contig176403	GJNK01176246	XLOC_075641	TRINITY_DN25062_c1_g1_i8	1.83627	0.00142592	0.0191708	Papilin	1.77e-17
contig29530	GJNK01029457	XLOC_010007	TRINITY_DN16156_c1_g1_i2	1.76916	0.00142658	0.0191726	Venom serine protease inhibitor	0.000183
contig190465	GJNK01190305	XLOC_084295	TRINITY_DN25944_c0_g1_i7	1.67707	0.00142896	0.0191844	Origin recognition complex subunit 4	8.35e-21
contig149620	GJNK01149472	XLOC_060442	TRINITY_DN23382_c0_g2_i2	1.9693	0.0014306	0.0191987	Centrosomal protein of 131 kDa	4.26e-54
contig203519	GJNK01203340	XLOC_092166	TRINITY_DN26758_c3_g3_i2	2.05152	0.00143731	0.0192817
contig13534	GJNK01013490	XLOC_001320	TRINITY_DN11789_c0_g1_i2	2.17435	0.00143901	0.0192976
contig188184	GJNK01188025	XLOC_083557	TRINITY_DN25874_c0_g1_i8	1.0639	0.00144017	0.0193061
contig21182	GJNK01021135	XLOC_005974	TRINITY_DN14736_c0_g1_i1	2.42195	0.00145022	0.0194054
contig165503	GJNK01165349	XLOC_068963	TRINITY_DN24349_c0_g1_i7	1.67408	0.00145195	0.0194216	Proteoglycan Cow	9.16e-120
contig183476	GJNK01183317	XLOC_080918	TRINITY_DN25595_c2_g3_i2	5.43428	0.00145803	0.0194746
contig133180	GJNK01133036	XLOC_051456	TRINITY_DN22325_c0_g3_i1	0.846828	0.00145991	0.0194855
contig139065	GJNK01138919	XLOC_055292	TRINITY_DN22756_c0_g1_i3	1.4009	0.00145988	0.0194855	Complexin	1.75e-11
contig190151	GJNK01189991	XLOC_084282	TRINITY_DN25943_c0_g1_i5	1.73446	0.00146402	0.0195333	Cytokine receptor	8.91e-30
contig197867	GJNK01197705	XLOC_089605	TRINITY_DN26492_c1_g1_i9	1.27543	0.00146972	0.0195752	Sorting nexin-25	2.87e-50
contig199689	GJNK01199526	XLOC_089736	TRINITY_DN26505_c2_g1_i1	1.59404	0.0014708	0.0195812	LMBR1 domain-containing protein 2 homolog	0
contig191234	GJNK01191074	XLOC_085326	TRINITY_DN26047_c0_g5_i1	5.0172	0.00147254	0.0195974
contig203236	GJNK01203057	XLOC_091959	TRINITY_DN26735_c2_g2_i2	1.45675	0.0014778	0.0196603	Potassium voltage-gated channel subfamily H member 6	0
contig146734	GJNK01146586	XLOC_059640	TRINITY_DN23281_c0_g1_i1	1.06419	0.00148213	0.0197107
contig94682	GJNK01094541	XLOC_034000	TRINITY_DN20085_c4_g2_i4	1.78857	0.00148378	0.0197255
contig43948	GJNK01043858	XLOC_015206	TRINITY_DN17184_c0_g2_i1	1.4322	0.00148881	0.0197781
contig35786	GJNK01035701	XLOC_012011	TRINITY_DN16588_c1_g1_i1	0.921769	0.00149619	0.0198404
contig191887	GJNK01191726	XLOC_085177	TRINITY_DN26033_c3_g1_i4	1.9781	0.00150847	0.0199745	E3 ubiquitin-protein ligase sina	1.08e-07
contig212954	GJNK01212752	XLOC_098417	TRINITY_DN27375_c2_g1_i9	0.509968	0.00151072	0.0199899	NADPH--cytochrome P450 reductase	1.98e-17
contig37943	GJNK01037858	XLOC_013075	TRINITY_DN16790_c3_g2_i3	0.862909	0.00151776	0.0200686	Neurogenic protein mastermind	4.69e-07
contig206749	GJNK01206569	XLOC_094117	TRINITY_DN26963_c3_g2_i1	1.38874	0.00153014	0.0202033	Carboxypeptidase N subunit 2	6.3e-25
contig212511	GJNK01212309	XLOC_098610	TRINITY_DN27400_c8_g4_i1	1.67912	0.00153488	0.0202586	Protein mesh	1.45e-11
contig179896	GJNK01179737	XLOC_077674	TRINITY_DN25262_c0_g2_i3	1.31996	0.00153922	0.0203013
contig181209	GJNK01181050	XLOC_078614	TRINITY_DN25361_c0_g3_i2	1.20568	0.00154083	0.0203153
contig153310	GJNK01153160	XLOC_062451	TRINITY_DN23620_c4_g3_i8	1.71254	0.0015425	0.0203301
contig109771	GJNK01109627	XLOC_040710	TRINITY_DN20978_c0_g1_i1	1.19489	0.00154759	0.0203826
contig157746	GJNK01157596	XLOC_064767	TRINITY_DN23882_c2_g1_i4	1.82618	0.00154919	0.0203926
contig18642	GJNK01018595	XLOC_004615	TRINITY_DN14100_c0_g1_i1	3.24156	0.00155561	0.020459
contig69263	GJNK01069150	XLOC_023607	TRINITY_DN18575_c0_g1_i2	2.38582	0.00155741	0.020468
contig147610	GJNK01147462	XLOC_059202	TRINITY_DN23234_c1_g2_i4	1.07849	0.00155817	0.0204707	Major royal jelly protein 2	7.02e-46
contig11360	GJNK01011320	XLOC_000219	TRINITY_DN10382_c1_g1_i1	1.70953	0.00156955	0.0205982
contig200741	GJNK01200578	XLOC_090244	TRINITY_DN26557_c0_g1_i1	2.44909	0.0015749	0.0206537
contig212405	GJNK01212203	XLOC_098114	TRINITY_DN27340_c6_g3_i3	5.21793	0.00157471	0.0206537
contig199566	GJNK01199403	XLOC_089862	TRINITY_DN26516_c1_g2_i1	1.08177	0.00158074	0.0207229	PHD finger protein 20-like protein 1	3.59e-15
contig190521	GJNK01190361	XLOC_084127	TRINITY_DN25930_c2_g1_i16	1.08837	0.00158162	0.0207271	ATP-dependent RNA helicase vasa	6.03e-160
contig103237	GJNK01103094	XLOC_037083	TRINITY_DN20515_c0_g1_i7	8.37567	0.00158373	0.0207473	Torsin-1A-interacting protein 2	3.77e-06
contig86339	GJNK01086215	XLOC_029991	TRINITY_DN19513_c0_g1_i3	1.51503	0.00158602	0.0207506
contig160653	GJNK01160501	XLOC_066387	TRINITY_DN24066_c0_g2_i3	2.01314	0.00158593	0.0207506
contig206178	GJNK01205999	XLOC_093802	TRINITY_DN26933_c1_g1_i6	2.0994	0.00158552	0.0207506
contig143009	GJNK01142861	XLOC_056846	TRINITY_DN22944_c0_g1_i4	1.82621	0.00158889	0.020778	Peroxidasin	3.37e-25
contig101021	GJNK01100878	XLOC_036065	TRINITY_DN20370_c0_g2_i11	2.59271	0.00160286	0.0209235	2-acylglycerol O-acyltransferase 1	1.7e-76
contig215069	GJNK01214866	XLOC_100565	TRINITY_DN27596_c2_g2_i1	3.9205	0.0016036	0.0209258
contig206930	GJNK01206749	XLOC_094864	TRINITY_DN27030_c3_g3_i1	1.26452	0.00160733	0.0209521	Neogenin	9.45e-130
contig21170	GJNK01021123	XLOC_005939	TRINITY_DN14719_c0_g1_i1	5.76309	0.0016089	0.0209652
contig23755	GJNK01023703	XLOC_007413	TRINITY_DN15366_c0_g1_i4	2.15483	0.0016182	0.0210715
contig38967	GJNK01038882	XLOC_013600	TRINITY_DN16896_c0_g5_i1	3.9643	0.00162674	0.0211528
contig152121	GJNK01151971	XLOC_061884	TRINITY_DN23551_c2_g2_i1	0.802552	0.00162885	0.0211652
contig212931	GJNK01212729	XLOC_098238	TRINITY_DN27353_c9_g2_i5	0.872709	0.00162855	0.0211652
contig41274	GJNK01041188	XLOC_014060	TRINITY_DN16980_c1_g1_i5	1.90943	0.0016309	0.0211722
contig80039	GJNK01079917	XLOC_027473	TRINITY_DN19146_c4_g2_i1	0.562636	0.00163026	0.0211722
contig128255	GJNK01128111	XLOC_048993	TRINITY_DN22021_c1_g4_i1	1.13594	0.00163111	0.0211722
contig111698	GJNK01111554	XLOC_041057	TRINITY_DN21029_c3_g1_i2	0.655392	0.00163593	0.0212123
contig186432	GJNK01186273	XLOC_082414	TRINITY_DN25751_c1_g2_i8	2.77162	0.00164029	0.0212465	Sulfotransferase 4A1	1.04e-16
contig210748	GJNK01210547	XLOC_096834	TRINITY_DN27217_c3_g1_i1	2.48893	0.00163991	0.0212465	Uncharacterized protein K02A2.6	0.000504
contig143543	GJNK01143395	XLOC_057104	TRINITY_DN22980_c1_g1_i6	3.16927	0.00164094	0.0212474	Ubiquitin carboxyl-terminal hydrolase CYLD	5.32e-26
contig31606	GJNK01031533	XLOC_011008	TRINITY_DN16382_c3_g1_i2	1.30624	0.00164456	0.0212794	Beta-1,3-glucan-binding protein	1.16e-14
contig152659	GJNK01152509	XLOC_061934	TRINITY_DN23556_c0_g1_i13	1.114	0.00164421	0.0212794	Serine protease 48	1.48e-21
contig116708	GJNK01116564	XLOC_043408	TRINITY_DN21329_c1_g2_i1	2.22224	0.00164913	0.021331	LINE-1 reverse transcriptase homolog	1.99e-15
contig135647	GJNK01135503	XLOC_053249	TRINITY_DN22520_c0_g1_i5	1.07235	0.00165091	0.0213419	Phosphatidate cytidylyltransferase, photoreceptor-specific	1.3e-86
contig213822	GJNK01213620	XLOC_098857	TRINITY_DN27428_c9_g2_i1	0.825128	0.00165113	0.0213419	DNA-directed RNA polymerase II subunit RPB1	0
contig100811	GJNK01100668	XLOC_036107	TRINITY_DN20374_c0_g6_i1	1.51283	0.00165241	0.021351
contig169570	GJNK01169415	XLOC_072196	TRINITY_DN24690_c0_g2_i6	3.57898	0.00165362	0.0213591	Tau-tubulin kinase homolog Asator	5.68e-10
contig116377	GJNK01116233	XLOC_043749	TRINITY_DN21380_c0_g1_i4	0.690603	0.0016645	0.0214846	Pickpocket protein 28	5.23e-36
contig42304	GJNK01042218	XLOC_014165	TRINITY_DN17002_c0_g2_i2	1.64927	0.00167719	0.0216029
contig180318	GJNK01180159	XLOC_078954	TRINITY_DN25399_c0_g1_i1	1.58049	0.00167714	0.0216029
contig204764	GJNK01204585	XLOC_093204	TRINITY_DN26863_c3_g1_i3	0.511616	0.00168717	0.0217087	Filamin-C	8.81e-70
contig149734	GJNK01149586	XLOC_060754	TRINITY_DN23416_c2_g1_i7	1.47987	0.00169192	0.0217621
contig26272	GJNK01026218	XLOC_008764	TRINITY_DN15827_c0_g1_i2	2.63004	0.00169595	0.0218064	Phenoloxidase 1	0
contig92601	GJNK01092460	XLOC_032586	TRINITY_DN19889_c0_g1_i3	5.35436	0.00170238	0.0218621	Alpha-ketoglutarate-dependent dioxygenase alkB homolog 4	3.03e-14
contig69424	GJNK01069311	XLOC_023232	TRINITY_DN18523_c1_g5_i2	1.14833	0.00170663	0.0218982
contig193334	GJNK01193173	XLOC_086631	TRINITY_DN26184_c0_g2_i5	1.72896	0.00171076	0.0219279	Embryonic polarity protein dorsal	1.03e-129
contig181505	GJNK01181346	XLOC_078731	TRINITY_DN25373_c0_g1_i2	1.32644	0.00171786	0.0219884	Transient receptor potential protein	0
contig98125	GJNK01097984	XLOC_034854	TRINITY_DN20206_c0_g2_i3	1.00369	0.00171997	0.0220078	Homeobox protein six1b	1.53e-121
contig198950	GJNK01198787	XLOC_089321	TRINITY_DN26463_c1_g1_i8	7.94841	0.00172194	0.0220176	Inositol-pentakisphosphate 2-kinase	1.96e-26
contig107062	GJNK01106919	XLOC_039139	TRINITY_DN20779_c0_g2_i3	1.06987	0.00172556	0.0220486	UDP-glucuronosyltransferase 2B7	7.72e-63
contig114524	GJNK01114380	XLOC_042402	TRINITY_DN21206_c0_g1_i2	1.85537	0.00173048	0.0220961	Pickpocket protein 28	5.8e-10
contig192104	GJNK01191943	XLOC_085243	TRINITY_DN26040_c1_g3_i1	4.61981	0.00173341	0.0221259	Inositol hexakisphosphate kinase 1	9.09e-05
contig47754	GJNK01047664	XLOC_016382	TRINITY_DN17392_c10_g1_i1	2.87556	0.00173897	0.0221892
contig14981	GJNK01014935	XLOC_002064	TRINITY_DN12466_c0_g1_i1	3.78422	0.00174169	0.0222145
contig126454	GJNK01126310	XLOC_048115	TRINITY_DN21910_c0_g1_i6	6.28304	0.00174216	0.0222145	Transmembrane protein 115	7.56e-25
contig167724	GJNK01167569	XLOC_071300	TRINITY_DN24595_c3_g3_i1	0.848032	0.00175366	0.022338	NADH-ubiquinone oxidoreductase chain 1	1.12e-96
contig200298	GJNK01200135	XLOC_089755	TRINITY_DN26507_c4_g1_i2	1.52117	0.00175929	0.0223941	Probable salivary secreted peptide	5.28e-05
contig203483	GJNK01203304	XLOC_092169	TRINITY_DN26759_c3_g1_i6	4.69005	0.00176991	0.0224904
contig197391	GJNK01197229	XLOC_088351	TRINITY_DN26360_c1_g2_i5	0.483213	0.00177063	0.0224918	Chromodomain-helicase-DNA-binding protein 1	0
contig13758	GJNK01013712	XLOC_001353	TRINITY_DN11819_c0_g1_i3	3.64295	0.00177735	0.0225461	Probable histone-lysine N-methyltransferase Mes-4	2.73e-33
contig18918	GJNK01018871	XLOC_004597	TRINITY_DN14090_c0_g1_i1	6.01115	0.00178279	0.0225841
contig145893	GJNK01145745	XLOC_058203	TRINITY_DN23119_c0_g1_i1	2.14844	0.00179068	0.0226762
contig152102	GJNK01151953	XLOC_061839	TRINITY_DN23543_c1_g3_i1	0.844685	0.0017926	0.0226927
contig11584	GJNK01011541	XLOC_000272	TRINITY_DN10476_c0_g1_i1	4.08741	0.00179882	0.0227637
contig181978	GJNK01181819	XLOC_079081	TRINITY_DN25412_c0_g2_i14	2.39503	0.00180021	0.0227734	G-protein coupled receptor Mth	0.000275
contig211624	GJNK01211423	XLOC_097284	TRINITY_DN27264_c8_g1_i1	2.0175	0.0018031	0.0228022
contig156550	GJNK01156400	XLOC_064843	TRINITY_DN23892_c0_g1_i3	0.465366	0.00183285	0.0231386	Probable ATP-dependent RNA helicase DDX20	1.43e-110
contig198886	GJNK01198723	XLOC_089447	TRINITY_DN26480_c1_g1_i6	2.60654	0.00184034	0.0232173	2-hydroxyacylsphingosine 1-beta-galactosyltransferase	8.88e-05
contig187653	GJNK01187494	XLOC_082526	TRINITY_DN25763_c0_g2_i2	1.34474	0.00184154	0.0232244	Nose resistant to fluoxetine protein 6	9.62e-47
contig29928	GJNK01029855	XLOC_010495	TRINITY_DN16265_c4_g1_i5	1.543	0.00184447	0.0232506
contig199465	GJNK01199302	XLOC_089744	TRINITY_DN26506_c2_g1_i1	1.45618	0.00184527	0.0232506
contig25184	GJNK01025131	XLOC_008204	TRINITY_DN15647_c0_g1_i5	1.39728	0.00185176	0.0232975	Ion transport peptide-like	1.61e-33
contig151081	GJNK01150932	XLOC_061177	TRINITY_DN23470_c3_g1_i7	3.59467	0.00188077	0.0236141
contig191317	GJNK01191157	XLOC_085261	TRINITY_DN26041_c1_g1_i18	1.00697	0.00188663	0.0236555	C-1-tetrahydrofolate synthase, cytoplasmic	0
contig213205	GJNK01213003	XLOC_099360	TRINITY_DN27483_c5_g1_i7	1.04081	0.00188566	0.0236555	Glycine dehydrogenase (decarboxylating), mitochondrial	0
contig117353	GJNK01117209	XLOC_043716	TRINITY_DN21374_c0_g2_i1	0.63099	0.00189252	0.0237213	Thyroid receptor-interacting protein 11	1.03e-13
contig170141	GJNK01169986	XLOC_071992	TRINITY_DN24666_c0_g5_i1	1.89538	0.00189327	0.0237225
contig46647	GJNK01046557	XLOC_015454	TRINITY_DN17232_c5_g1_i2	1.8122	0.00189661	0.0237563
contig22732	GJNK01022685	XLOC_006836	TRINITY_DN15138_c0_g1_i1	1.13835	0.00192054	0.0240152	Fork head domain transcription factor slp2	8.54e-60
contig24680	GJNK01024627	XLOC_008033	TRINITY_DN15594_c0_g1_i1	1.03963	0.00192637	0.0240636
contig136525	GJNK01136381	XLOC_053820	TRINITY_DN22597_c0_g1_i1	1.74011	0.00192825	0.0240657
contig79012	GJNK01078890	XLOC_027641	TRINITY_DN19172_c0_g1_i9	0.441828	0.00193804	0.0241352	Transcriptional activator protein Pur-alpha	1.3e-74
contig206049	GJNK01205870	XLOC_094469	TRINITY_DN26999_c5_g2_i1	2.6411	0.00193865	0.0241352	Thiamine transporter 1	8.58e-29
contig92374	GJNK01092249	XLOC_032458	TRINITY_DN19875_c0_g1_i15	1.123	0.0019454	0.0241947
contig125231	GJNK01125087	XLOC_047922	TRINITY_DN21886_c0_g3_i1	1.23839	0.00194521	0.0241947	Ecdysteroid UDP-glucosyltransferase	4.74e-17
contig69217	GJNK01069104	XLOC_023251	TRINITY_DN18527_c0_g1_i1	2.64772	0.00195452	0.0242844
contig117616	GJNK01117472	XLOC_044382	TRINITY_DN21457_c1_g1_i1	1.0512	0.00195459	0.0242844	Elongation factor 1-alpha 2	0
contig145865	GJNK01145717	XLOC_058190	TRINITY_DN23117_c0_g3_i1	2.49336	0.00195628	0.0242972
contig165698	GJNK01165544	XLOC_070117	TRINITY_DN24472_c0_g2_i1	1.00886	0.00196879	0.0244279	ATP-binding cassette sub-family G member 4	5.57e-39
contig168085	GJNK01167930	XLOC_070607	TRINITY_DN24529_c0_g2_i1	1.05691	0.0019767	0.0245177
contig88840	GJNK01088716	XLOC_031340	TRINITY_DN19689_c1_g1_i14	1.1756	0.00198024	0.0245451
contig107702	GJNK01107559	XLOC_039207	TRINITY_DN20786_c0_g3_i3	2.7082	0.00198785	0.0246311
contig19686	GJNK01019639	XLOC_005059	TRINITY_DN14327_c0_g1_i1	1.52863	0.00199138	0.0246582
contig84880	GJNK01084757	XLOC_029394	TRINITY_DN19429_c0_g1_i1	1.90155	0.00199246	0.0246633
contig127056	GJNK01126912	XLOC_048617	TRINITY_DN21978_c0_g1_i3	3.35572	0.00199407	0.024675	Synaptotagmin-15	7.07e-64
contig180767	GJNK01180608	XLOC_078155	TRINITY_DN25315_c0_g2_i4	1.14204	0.00200261	0.0247557	Protein borderless	1.08e-54
contig39010	GJNK01038924	XLOC_013263	TRINITY_DN16826_c0_g1_i11	5.1341	0.00200904	0.0247854	Transposable element Tc3 transposase	4.05e-07
contig155138	GJNK01154988	XLOC_063957	TRINITY_DN23792_c0_g1_i3	2.04967	0.00200676	0.0247854
contig18002	GJNK01017955	XLOC_003981	TRINITY_DN13759_c0_g1_i1	1.35429	0.00201779	0.0248683	Tyrosine-protein phosphatase 10D	4.61e-81
contig8422	GJNK01008386	XLOC_101870	TRINITY_DN8045_c0_g1_i1	1.2132	0.00201768	0.0248683
contig25919	GJNK01025865	XLOC_008625	TRINITY_DN15786_c5_g1_i6	2.65702	0.00201921	0.0248775
contig80396	GJNK01080274	XLOC_027500	TRINITY_DN19152_c2_g1_i1	1.76031	0.00203795	0.0250597
contig103705	GJNK01103562	XLOC_037198	TRINITY_DN20530_c0_g1_i1	0.867791	0.00203808	0.0250597
contig141265	GJNK01141117	XLOC_055837	TRINITY_DN22820_c0_g2_i2	1.06078	0.00203782	0.0250597
contig150087	GJNK01149939	XLOC_061289	TRINITY_DN23487_c0_g1_i7	1.37017	0.00205437	0.0252348
contig39638	GJNK01039552	XLOC_013282	TRINITY_DN16829_c4_g2_i1	2.10453	0.00205647	0.0252521
contig131500	GJNK01131356	XLOC_050668	TRINITY_DN22232_c3_g1_i2	2.31112	0.00207097	0.0254131
contig42559	GJNK01042470	XLOC_014610	TRINITY_DN17074_c0_g1_i1	1.10323	0.00208173	0.0255057	Adhesion G protein-coupled receptor G3	0.000147
contig56973	GJNK01056878	XLOC_018841	TRINITY_DN17818_c1_g2_i1	3.80575	0.00208197	0.0255057
contig204678	GJNK01204499	XLOC_092951	TRINITY_DN26831_c1_g1_i4	0.987192	0.00208085	0.0255057
contig91119	GJNK01090994	XLOC_032217	TRINITY_DN19835_c0_g1_i1	1.89577	0.0020994	0.025668	Transcription factor GATA-4	9.51e-28
contig112819	GJNK01112675	XLOC_041649	TRINITY_DN21103_c0_g2_i4	1.46674	0.00210291	0.0256939
contig24616	GJNK01024563	XLOC_007934	TRINITY_DN15561_c0_g1_i2	2.07437	0.00210663	0.0257137
contig10942	GJNK01010904	XLOC_102483	TRINITY_DN9958_c0_g1_i1	8.02463	0.00210948	0.0257315
contig77306	GJNK01077184	XLOC_026204	TRINITY_DN18964_c2_g1_i1	5.1726	0.00211124	0.0257444
contig155229	GJNK01155079	XLOC_063466	TRINITY_DN23739_c0_g2_i4	1.50575	0.00211305	0.0257579	Homeobox protein araucan	1.02e-82
contig54996	GJNK01054902	XLOC_018757	TRINITY_DN17800_c4_g1_i2	1.36887	0.00211755	0.0258043
contig215065	GJNK01214862	XLOC_100300	TRINITY_DN27571_c12_g1_i6	0.301635	0.00211914	0.0258151	Pre-mRNA-processing-splicing factor 8	0
contig53323	GJNK01053230	XLOC_018191	TRINITY_DN17696_c0_g1_i8	2.68634	0.00212853	0.0259123
contig22853	GJNK01022806	XLOC_006910	TRINITY_DN15162_c0_g1_i2	3.9114	0.00213264	0.0259452
contig155225	GJNK01155075	XLOC_063463	TRINITY_DN23739_c0_g1_i1	1.40347	0.00213431	0.025957
contig202879	GJNK01202700	XLOC_091718	TRINITY_DN26709_c2_g3_i1	1.39036	0.00213517	0.0259589
contig115903	GJNK01115759	XLOC_043364	TRINITY_DN21323_c4_g1_i2	1.02887	0.00214632	0.0260772
contig178170	GJNK01178013	XLOC_076544	TRINITY_DN25152_c0_g1_i7	1.4692	0.00214617	0.0260772	Soluble guanylate cyclase 89Da	6.26e-39
contig191225	GJNK01191065	XLOC_085318	TRINITY_DN26047_c0_g1_i1	4.85116	0.00214745	0.0260823	Broad-complex core protein isoform 6	1.15e-20
contig198804	GJNK01198641	XLOC_089593	TRINITY_DN26491_c2_g2_i2	0.713093	0.00215203	0.026129	Proton-coupled amino acid transporter-like protein pathetic	1.99e-66
contig70969	GJNK01070856	XLOC_024041	TRINITY_DN18655_c1_g1_i16	2.45178	0.00215781	0.0261696
contig205408	GJNK01205229	XLOC_093468	TRINITY_DN26890_c3_g1_i6	8.02391	0.00216561	0.0262251	Peroxisomal acyl-coenzyme A oxidase 3	1.93e-38
contig158825	GJNK01158674	XLOC_065260	TRINITY_DN23947_c0_g1_i1	6.10702	0.00217004	0.0262701
contig69951	GJNK01069838	XLOC_023712	TRINITY_DN18600_c4_g1_i2	3.11303	0.00217703	0.0263413
contig128340	GJNK01128196	XLOC_049474	TRINITY_DN22082_c2_g1_i4	1.22115	0.00217854	0.0263455	Lipase 1	2.16e-26
contig216189	GJNK01215986	XLOC_100249	TRINITY_DN27566_c20_g5_i1	0.934779	0.00217913	0.0263455	Sterol regulatory element-binding protein 1	2.63e-23
contig212594	GJNK01212392	XLOC_097936	TRINITY_DN27327_c8_g1_i10	0.709068	0.00218525	0.0264022	Cytoplasmic aconitate hydratase	0
contig167647	GJNK01167492	XLOC_071357	TRINITY_DN24600_c1_g2_i2	1.1574	0.0021861	0.0264038
contig168227	GJNK01168072	XLOC_070679	TRINITY_DN24536_c0_g1_i1	1.30688	0.0021896	0.0264374	Tyrosine-protein kinase Src64B	0
contig162976	GJNK01162824	XLOC_067742	TRINITY_DN24214_c3_g1_i1	1.0815	0.00219198	0.0264574	Muscle LIM protein Mlp84B	3.51e-35
contig18726	GJNK01018679	XLOC_004421	TRINITY_DN14003_c0_g1_i3	0.934369	0.00219667	0.0265053	Myosin heavy chain, muscle	1.42e-35
contig161570	GJNK01161418	XLOC_066908	TRINITY_DN24128_c1_g2_i1	1.30699	0.00220977	0.0266198
contig200502	GJNK01200339	XLOC_090361	TRINITY_DN26568_c0_g1_i3	2.44742	0.0022149	0.0266555
contig113155	GJNK01113011	XLOC_042161	TRINITY_DN21178_c0_g1_i5	1.04565	0.00221582	0.0266562
contig51219	GJNK01051126	XLOC_017630	TRINITY_DN17598_c0_g3_i2	3.21947	0.00222061	0.0266981
contig13582	GJNK01013538	XLOC_001265	TRINITY_DN11715_c0_g1_i1	0.948214	0.00222696	0.0267589
contig217697	GJNK01217491	XLOC_101123	TRINITY_DN27646_c10_g2_i2	0.586209	0.00223668	0.0268649
contig179430	GJNK01179271	XLOC_077523	TRINITY_DN25245_c0_g4_i1	0.743325	0.00223925	0.026887
contig144267	GJNK01144119	XLOC_057879	TRINITY_DN23071_c2_g2_i6	4.40572	0.00224125	0.0268935	Putative beta-carotene-binding protein	1.9e-07
contig110212	GJNK01110068	XLOC_040514	TRINITY_DN20946_c0_g1_i1	0.892869	0.00227003	0.0271769
contig104713	GJNK01104570	XLOC_038421	TRINITY_DN20694_c3_g1_i15	1.09499	0.00227746	0.0272394	Synaptopodin 2-like protein	1.37e-10
contig54211	GJNK01054117	XLOC_017887	TRINITY_DN17641_c4_g1_i2	2.11125	0.00228033	0.0272613
contig122762	GJNK01122618	XLOC_046932	TRINITY_DN21776_c0_g1_i4	5.99524	0.00228078	0.0272613	Solute carrier family 25 member 35	1.22e-38
contig112454	GJNK01112310	XLOC_041511	TRINITY_DN21082_c0_g1_i1	1.05893	0.00228793	0.0273024
contig140063	GJNK01139916	XLOC_055380	TRINITY_DN22767_c0_g1_i4	1.06272	0.00229723	0.0273957
contig115451	GJNK01115307	XLOC_042771	TRINITY_DN21261_c1_g1_i12	1.7807	0.00230408	0.0274596
contig175671	GJNK01175514	XLOC_075086	TRINITY_DN25002_c0_g1_i5	1.45413	0.00230702	0.0274769	Latrophilin Cirl	1.87e-140
contig198912	GJNK01198749	XLOC_089038	TRINITY_DN26434_c3_g2_i5	1.33973	0.00230993	0.0275027
contig90895	GJNK01090770	XLOC_031675	TRINITY_DN19741_c0_g1_i1	2.30503	0.0023134	0.0275173
contig216934	GJNK01216728	XLOC_100708	TRINITY_DN27610_c5_g1_i1	2.04733	0.00232131	0.0275846
contig50092	GJNK01050000	XLOC_016619	TRINITY_DN17435_c0_g1_i2	1.6922	0.00232914	0.0276688
contig17963	GJNK01017916	XLOC_004044	TRINITY_DN13792_c0_g1_i4	2.34976	0.00233073	0.0276787	Mpv17-like protein	9.07e-19
contig148143	GJNK01147995	XLOC_059571	TRINITY_DN23270_c0_g5_i1	1.08262	0.00233397	0.0276994
contig64079	GJNK01063977	XLOC_021369	TRINITY_DN18217_c0_g1_i3	3.02369	0.00233719	0.0277108
contig155857	GJNK01155707	XLOC_063796	TRINITY_DN23772_c4_g4_i1	2.43111	0.00234755	0.0278246
contig189955	GJNK01189795	XLOC_083801	TRINITY_DN25903_c0_g1_i1	1.61038	0.00234993	0.0278439
contig184598	GJNK01184439	XLOC_080978	TRINITY_DN25600_c0_g1_i3	1.66791	0.0023518	0.0278572	Protein twisted gastrulation	1.23e-43
contig204847	GJNK01204668	XLOC_092981	TRINITY_DN26835_c4_g3_i2	2.05769	0.00236043	0.0279414	Glutathione S-transferase 1	2.02e-46
contig211551	GJNK01211350	XLOC_097560	TRINITY_DN27295_c0_g2_i1	2.20321	0.00236488	0.0279761	Putative inorganic phosphate cotransporter	1.57e-07
contig118297	GJNK01118153	XLOC_044414	TRINITY_DN21461_c1_g1_i1	2.49709	0.00236891	0.0280086	Hematopoietically-expressed homeobox protein HHEX homolog	6.14e-22
contig107633	GJNK01107490	XLOC_039176	TRINITY_DN20782_c1_g2_i4	1.47535	0.002376	0.0280687
contig198801	GJNK01198638	XLOC_089592	TRINITY_DN26491_c2_g2_i1	0.871281	0.00237869	0.0280853
contig91452	GJNK01091327	XLOC_032396	TRINITY_DN19866_c8_g1_i1	2.68748	0.0023858	0.0281152	Mariner Mos1 transposase	8.42e-06
contig105519	GJNK01105376	XLOC_038477	TRINITY_DN20700_c0_g1_i1	1.10379	0.00238485	0.0281152	Nuclear hormone receptor E75	2.9e-120
contig142802	GJNK01142654	XLOC_056752	TRINITY_DN22932_c0_g1_i4	2.07469	0.0023832	0.0281152
contig204163	GJNK01203984	XLOC_093111	TRINITY_DN26854_c5_g1_i1	0.532325	0.00238546	0.0281152	Dynactin subunit 1	2.52e-20
contig43214	GJNK01043125	XLOC_014630	TRINITY_DN17078_c3_g1_i3	1.50838	0.00238835	0.0281362	Protein bric-a-brac 1	1.12e-24
contig113886	GJNK01113742	XLOC_042255	TRINITY_DN21188_c0_g2_i7	1.09554	0.00239618	0.0282015	Trypsin-7	8.31e-66
contig132813	GJNK01132669	XLOC_051415	TRINITY_DN22319_c2_g2_i3	1.94621	0.00239579	0.0282015
contig188153	GJNK01187994	XLOC_082928	TRINITY_DN25812_c1_g1_i2	1.51803	0.00240157	0.0282468
contig82170	GJNK01082048	XLOC_028159	TRINITY_DN19241_c8_g2_i2	3.21551	0.0024036	0.0282617
contig118250	GJNK01118106	XLOC_044055	TRINITY_DN21414_c0_g1_i1	1.39904	0.00240485	0.0282674	Insulin-like growth factor-binding protein complex acid labile subunit	1.21e-23
contig115550	GJNK01115406	XLOC_042842	TRINITY_DN21266_c0_g3_i1	2.20285	0.00241844	0.0283908
contig53541	GJNK01053448	XLOC_018132	TRINITY_DN17684_c2_g3_i3	1.26224	0.00242519	0.028461
contig190300	GJNK01190140	XLOC_084151	TRINITY_DN25931_c0_g2_i6	7.77718	0.00243987	0.0285878
contig204501	GJNK01204322	XLOC_093481	TRINITY_DN26893_c1_g1_i1	7.27279	0.00244206	0.0285952	Thioredoxin reductase 2, mitochondrial	1.97e-34
contig99056	GJNK01098915	XLOC_035368	TRINITY_DN20270_c2_g1_i7	5.64303	0.00244458	0.0286157
contig164438	GJNK01164284	XLOC_068524	TRINITY_DN24304_c1_g3_i1	1.04825	0.00244887	0.0286568
contig156949	GJNK01156799	XLOC_064289	TRINITY_DN23830_c0_g1_i3	1.40846	0.00245791	0.0287443	Netrin-B	7.04e-87
contig148202	GJNK01148054	XLOC_059634	TRINITY_DN23279_c0_g1_i1	0.82467	0.00246385	0.0288007	G-protein coupled receptor Mth2	2.02e-36
contig138221	GJNK01138075	XLOC_054472	TRINITY_DN22681_c1_g4_i7	1.31933	0.00246983	0.0288379	Paxillin	2.97e-74
contig149629	GJNK01149481	XLOC_060414	TRINITY_DN23378_c4_g1_i1	0.77583	0.00246915	0.0288379
contig156474	GJNK01156324	XLOC_064827	TRINITY_DN23889_c3_g2_i5	1.28066	0.00247529	0.0288559
contig93671	GJNK01093530	XLOC_033305	TRINITY_DN19991_c2_g1_i7	1.36993	0.0024931	0.0290269	Peptidyl-alpha-hydroxyglycine alpha-amidating lyase 2	1.33e-15
contig161226	GJNK01161074	XLOC_067370	TRINITY_DN24176_c0_g1_i8	0.926215	0.002497	0.0290631	Arginine kinase	1.11e-34
contig105468	GJNK01105325	XLOC_038441	TRINITY_DN20695_c0_g3_i1	0.316968	0.00250124	0.0291032	V-type proton ATPase subunit H	2.14e-37
contig34072	GJNK01033990	XLOC_011535	TRINITY_DN16476_c0_g1_i2	2.33148	0.00250737	0.0291653	Serine protease snake	1.21e-30
contig92963	GJNK01092822	XLOC_033238	TRINITY_DN19979_c2_g2_i1	1.03773	0.00251321	0.0292056
contig145834	GJNK01145686	XLOC_058344	TRINITY_DN23133_c1_g1_i2	1.11241	0.00251751	0.0292463	CKLF-like MARVEL transmembrane domain-containing protein 4	7.67e-07
contig213193	GJNK01212991	XLOC_099466	TRINITY_DN27496_c7_g1_i6	1.55458	0.00252309	0.0293019	ATP-binding cassette sub-family A member 3	1.4e-161
contig177414	GJNK01177257	XLOC_076969	TRINITY_DN25196_c1_g1_i5	2.66014	0.00252587	0.029325	Caspase-1	3.52e-33
contig118247	GJNK01118103	XLOC_044574	TRINITY_DN21479_c1_g1_i10	5.71121	0.00252855	0.0293468	HMG box-containing protein 4	7.23e-32
contig203516	GJNK01203337	XLOC_092163	TRINITY_DN26758_c3_g1_i1	0.891941	0.00252943	0.0293478
contig136912	GJNK01136768	XLOC_053563	TRINITY_DN22565_c2_g1_i1	1.45679	0.00253139	0.0293612
contig130060	GJNK01129916	XLOC_049795	TRINITY_DN22124_c6_g1_i7	1.1081	0.00253246	0.0293644	Pyruvate kinase	3.81e-26
contig150283	GJNK01150135	XLOC_061375	TRINITY_DN23498_c2_g4_i5	0.325867	0.00253724	0.0293952	NADH dehydrogenase [ubiquinone] iron-sulfur protein 4, mitochondrial	3.59e-49
contig183019	GJNK01182860	XLOC_079671	TRINITY_DN25470_c3_g1_i3	1.15203	0.00253771	0.0293952	Paramyosin, short form	5.49e-66
contig212251	GJNK01212049	XLOC_098411	TRINITY_DN27374_c7_g1_i1	0.502936	0.0025391	0.0293952	Multiple epidermal growth factor-like domains protein 8	0
contig183219	GJNK01183060	XLOC_080971	TRINITY_DN25599_c2_g1_i9	1.26699	0.00254499	0.0294449	Troponin I	3.59e-27
contig21931	GJNK01021884	XLOC_006388	TRINITY_DN14939_c0_g1_i6	0.759351	0.00254943	0.0294831	Protein 4.1 homolog	2.01e-47
contig132495	GJNK01132351	XLOC_051929	TRINITY_DN22378_c2_g5_i1	0.834348	0.00255651	0.0295317
contig169226	GJNK01169071	XLOC_071889	TRINITY_DN24657_c0_g1_i12	2.98139	0.00255516	0.0295317
contig174349	GJNK01174194	XLOC_074255	TRINITY_DN24921_c1_g1_i1	4.70041	0.00255621	0.0295317
contig201400	GJNK01201237	XLOC_090863	TRINITY_DN26622_c3_g3_i1	0.770169	0.00255824	0.0295425
contig63267	GJNK01063166	XLOC_021141	TRINITY_DN18176_c3_g1_i7	1.04549	0.0025622	0.0295789	Ejaculatory bulb-specific protein 3	1.82e-34
contig27070	GJNK01027016	XLOC_009031	TRINITY_DN15902_c0_g1_i9	1.91173	0.00256556	0.0296039
contig130474	GJNK01130330	XLOC_050147	TRINITY_DN22171_c0_g3_i2	1.60615	0.00257151	0.0296039
contig161218	GJNK01161066	XLOC_067371	TRINITY_DN24176_c0_g2_i1	0.710867	0.00256886	0.0296039	Arginine kinase	3.31e-29
contig184207	GJNK01184048	XLOC_080404	TRINITY_DN25546_c2_g4_i5	1.93769	0.0025716	0.0296039
contig207857	GJNK01207676	XLOC_094797	TRINITY_DN27024_c2_g2_i1	3.70423	0.00256867	0.0296039	Zinc finger CW-type PWWP domain protein 1	0.000449
contig143242	GJNK01143094	XLOC_056860	TRINITY_DN22947_c2_g1_i2	1.25545	0.00257839	0.0296544	Zinc finger MIZ domain-containing protein 1	9.06e-155
contig169605	GJNK01169450	XLOC_071620	TRINITY_DN24630_c2_g8_i1	1.35245	0.00257997	0.0296632	ADP/ATP translocase 1	1.68e-25
contig168195	GJNK01168040	XLOC_070743	TRINITY_DN24542_c1_g4_i1	1.57711	0.0025882	0.02973
contig120255	GJNK01120111	XLOC_044968	TRINITY_DN21529_c0_g1_i2	2.05496	0.00259072	0.0297397	Myosin light chain kinase, smooth muscle	3.39e-99
contig206382	GJNK01206202	XLOC_094019	TRINITY_DN26958_c2_g1_i2	1.37228	0.00259163	0.0297397
contig98161	GJNK01098020	XLOC_034815	TRINITY_DN20202_c4_g3_i1	0.181152	0.00259498	0.0297615	Ras-related protein Rab-5B	4.12e-102
contig183212	GJNK01183053	XLOC_080973	TRINITY_DN25599_c2_g4_i3	1.26501	0.0026009	0.0298108
contig82553	GJNK01082431	XLOC_028424	TRINITY_DN19275_c2_g1_i1	2.12579	0.00260509	0.0298395
contig131022	GJNK01130878	XLOC_051182	TRINITY_DN22294_c0_g2_i2	1.40372	0.00260551	0.0298395	Actin-85C	3.44e-66
contig18641	GJNK01018594	XLOC_004612	TRINITY_DN14098_c0_g1_i2	1.14262	0.00260815	0.0298568	Ejaculatory bulb-specific protein 3	3.1e-35
contig216860	GJNK01216654	XLOC_100637	TRINITY_DN27602_c18_g2_i3	1.70839	0.00261465	0.0299126
contig217684	GJNK01217478	XLOC_100754	TRINITY_DN27613_c5_g2_i6	1.24809	0.0026171	0.0299313
contig145930	GJNK01145782	XLOC_058461	TRINITY_DN23147_c0_g1_i4	3.61917	0.00261864	0.0299396	Odorant receptor coreceptor	0
contig116683	GJNK01116539	XLOC_043432	TRINITY_DN21333_c0_g1_i1	0.644714	0.00262519	0.03	Transcription factor castor	1.57e-92
contig74056	GJNK01073935	XLOC_025716	TRINITY_DN18887_c2_g1_i1	4.10281	0.00263429	0.0300905
contig193553	GJNK01193392	XLOC_086090	TRINITY_DN26131_c0_g2_i1	2.60731	0.00264094	0.030147
contig210799	GJNK01210598	XLOC_096798	TRINITY_DN27213_c9_g1_i1	1.01384	0.00264169	0.030147	Liprin-beta-1	5.41e-88
contig92471	GJNK01092346	XLOC_032360	TRINITY_DN19859_c5_g1_i1	0.66717	0.00264522	0.0301779
contig180918	GJNK01180759	XLOC_078473	TRINITY_DN25344_c3_g5_i1	1.02449	0.00265228	0.0302491
contig174025	GJNK01173870	XLOC_074138	TRINITY_DN24907_c1_g1_i13	2.5733	0.00265631	0.0302857	Cytochrome P450 4C1	7.45e-45
contig217665	GJNK01217459	XLOC_100738	TRINITY_DN27613_c4_g2_i2	1.64048	0.00266706	0.0303801	Myosin light chain kinase, smooth muscle	1.76e-17
contig11989	GJNK01011946	XLOC_000451	TRINITY_DN10732_c0_g1_i1	1.29715	0.00267544	0.0304661
contig37520	GJNK01037435	XLOC_012890	TRINITY_DN16754_c0_g1_i1	1.07055	0.00268526	0.0305608	Helix-loop-helix protein delilah	1.5e-25
contig132570	GJNK01132426	XLOC_051705	TRINITY_DN22355_c2_g1_i3	2.14651	0.00268542	0.0305608	Regulator of G-protein signaling loco	7.82e-85
contig61848	GJNK01061748	XLOC_021262	TRINITY_DN18199_c3_g3_i1	0.783113	0.00268961	0.0305991
contig48607	GJNK01048517	XLOC_016066	TRINITY_DN17339_c3_g7_i1	0.615138	0.0026952	0.0306355
contig189916	GJNK01189756	XLOC_083909	TRINITY_DN25909_c0_g2_i2	1.70852	0.00269508	0.0306355	Serine/threonine-protein phosphatase PP2A 65 kDa regulatory subunit	1.12e-07
contig140854	GJNK01140706	XLOC_055767	TRINITY_DN22813_c2_g4_i1	1.84183	0.0027041	0.0306919
contig181561	GJNK01181402	XLOC_079728	TRINITY_DN25475_c1_g2_i5	2.24801	0.0027061	0.0306919	Venom carboxylesterase-6	2.5e-13
contig206275	GJNK01206096	XLOC_093850	TRINITY_DN26937_c3_g2_i3	2.3432	0.00270479	0.0306919
contig206323	GJNK01206143	XLOC_093870	TRINITY_DN26940_c0_g2_i5	1.20753	0.00270361	0.0306919	Tensin-1	6.28e-106
contig36530	GJNK01036445	XLOC_012593	TRINITY_DN16696_c0_g1_i2	2.52627	0.00271154	0.0307441
contig183391	GJNK01183232	XLOC_080301	TRINITY_DN25534_c0_g3_i1	0.659299	0.00271945	0.0308054
contig36291	GJNK01036206	XLOC_012191	TRINITY_DN16622_c1_g2_i2	5.52054	0.00272732	0.0308755
contig112930	GJNK01112786	XLOC_042044	TRINITY_DN21163_c1_g1_i6	1.69463	0.00272828	0.030877
contig190979	GJNK01190819	XLOC_084489	TRINITY_DN25965_c1_g1_i14	1.10686	0.00273733	0.0309603	Leucine-rich repeat-containing protein 56	4.64e-20
contig20524	GJNK01020477	XLOC_005627	TRINITY_DN14558_c0_g1_i1	0.837246	0.00273901	0.0309685
contig150630	GJNK01150482	XLOC_061122	TRINITY_DN23461_c0_g2_i1	1.45022	0.00273973	0.0309685
contig64674	GJNK01064572	XLOC_021413	TRINITY_DN18222_c2_g2_i5	4.11831	0.00274469	0.0309773
contig85331	GJNK01085208	XLOC_029468	TRINITY_DN19437_c3_g4_i1	2.31469	0.00274472	0.0309773	NADH-dependent D-xylose reductase	0.000344
contig196363	GJNK01196201	XLOC_087845	TRINITY_DN26305_c1_g3_i4	1.77399	0.00274331	0.0309773
contig199939	GJNK01199776	XLOC_090014	TRINITY_DN26534_c2_g2_i1	0.517477	0.00274408	0.0309773
contig152851	GJNK01152701	XLOC_062940	TRINITY_DN23675_c0_g1_i3	4.21939	0.00275244	0.0310549
contig214025	GJNK01213822	XLOC_098769	TRINITY_DN27418_c3_g1_i4	0.867529	0.0027658	0.031186	Myosin-VIIa	0
contig49900	GJNK01049808	XLOC_016449	TRINITY_DN17401_c5_g1_i2	1.14018	0.00276763	0.0311882
contig212899	GJNK01212697	XLOC_098538	TRINITY_DN27391_c4_g3_i1	1.61229	0.0027713	0.03122	Nose resistant to fluoxetine protein 6	4.13e-21
contig127036	GJNK01126892	XLOC_048379	TRINITY_DN21947_c0_g1_i6	1.27672	0.00277965	0.0312853	Thrombospondin-4	3.72e-15
contig215752	GJNK01215549	XLOC_099869	TRINITY_DN27526_c15_g1_i2	1.00112	0.00278155	0.0312971	GTPase-activating protein CdGAPr	0
contig72325	GJNK01072205	XLOC_024970	TRINITY_DN18783_c2_g3_i1	0.483675	0.00278265	0.0312999
contig21430	GJNK01021383	XLOC_006288	TRINITY_DN14896_c0_g1_i1	1.57722	0.00278788	0.0313201
contig202097	GJNK01201918	XLOC_091285	TRINITY_DN26661_c0_g1_i1	0.407144	0.00279384	0.0313623	N-sulphoglucosamine sulphohydrolase	6.7e-54
contig175669	GJNK01175512	XLOC_075085	TRINITY_DN25002_c0_g1_i4	1.1861	0.00279972	0.0314126	Latrophilin Cirl	5.93e-160
contig187350	GJNK01187191	XLOC_082188	TRINITY_DN25730_c0_g3_i1	0.994117	0.00280169	0.0314136
contig143325	GJNK01143177	XLOC_057086	TRINITY_DN22978_c1_g3_i1	1.01526	0.00280427	0.031428
contig137890	GJNK01137744	XLOC_054063	TRINITY_DN22624_c0_g1_i3	0.987595	0.00280516	0.0314284	Protein lap4	0
contig158106	GJNK01157955	XLOC_064933	TRINITY_DN23907_c1_g4_i1	0.684355	0.0028064	0.0314327
contig69464	GJNK01069351	XLOC_023273	TRINITY_DN18531_c3_g4_i1	1.25761	0.00281949	0.0315218
contig187577	GJNK01187418	XLOC_082580	TRINITY_DN25770_c1_g1_i7	1.19058	0.00283887	0.0317096
contig36875	GJNK01036790	XLOC_012527	TRINITY_DN16687_c6_g3_i1	1.19143	0.00284492	0.0317676	Glutathione S-transferase 1, isoform C	1.05e-51
contig80473	GJNK01080351	XLOC_027538	TRINITY_DN19154_c0_g8_i2	1.16152	0.00285407	0.0318601	Sarcoplasmic calcium-binding protein 1	3.35e-14
contig48718	GJNK01048628	XLOC_015956	TRINITY_DN17324_c1_g7_i1	1.29792	0.002858	0.0318943
contig212393	GJNK01212191	XLOC_098103	TRINITY_DN27340_c5_g1_i4	7.18656	0.00286134	0.0319219	Integrin alpha-PS2	1.89e-07
contig57708	GJNK01057613	XLOC_019129	TRINITY_DN17862_c0_g1_i3	1.37483	0.0028628	0.0319276
contig174981	GJNK01174825	XLOC_074681	TRINITY_DN24964_c0_g1_i7	2.51003	0.00286358	0.0319276	Arylphorin subunit alpha	4.01e-120
contig205216	GJNK01205037	XLOC_093333	TRINITY_DN26878_c1_g1_i2	0.852416	0.00286568	0.0319412	Beta-1,3-glucan-binding protein	1.29e-167
contig212888	GJNK01212686	XLOC_098298	TRINITY_DN27363_c5_g3_i1	0.934416	0.00286792	0.0319469	2-hydroxyacylsphingosine 1-beta-galactosyltransferase	4.48e-63
contig72618	GJNK01072498	XLOC_025050	TRINITY_DN18793_c1_g1_i1	1.11173	0.00289024	0.0321372
contig48827	GJNK01048737	XLOC_016380	TRINITY_DN17390_c0_g4_i2	1.36245	0.00289812	0.0321957	Circadian clock-controlled protein	9.18e-05
contig15215	GJNK01015169	XLOC_002253	TRINITY_DN12606_c0_g2_i1	1.52597	0.00290035	0.032201	Aminopeptidase N	3.57e-20
contig184799	GJNK01184640	XLOC_080454	TRINITY_DN25551_c0_g1_i2	1.13393	0.00289964	0.032201
contig53258	GJNK01053165	XLOC_018108	TRINITY_DN17676_c3_g1_i2	2.75179	0.00290609	0.0322187
contig97310	GJNK01097169	XLOC_034269	TRINITY_DN20125_c0_g1_i2	1.20554	0.00290807	0.0322187
contig146819	GJNK01146671	XLOC_059779	TRINITY_DN23298_c1_g10_i1	1.05071	0.00290759	0.0322187	PDZ and LIM domain protein Zasp	0.000118
contig198430	GJNK01198267	XLOC_089065	TRINITY_DN26438_c3_g2_i4	1.26402	0.00290668	0.0322187	Low-density lipoprotein receptor-related protein 4	0
contig183755	GJNK01183596	XLOC_080133	TRINITY_DN25519_c4_g1_i7	1.78442	0.00291276	0.032261	Aldo-keto reductase AKR2E4	1.5e-87
contig186053	GJNK01185894	XLOC_081306	TRINITY_DN25638_c1_g1_i2	7.50174	0.0029233	0.0323292	Thrombospondin type-1 domain-containing protein 4	1.14e-57
contig212711	GJNK01212509	XLOC_098242	TRINITY_DN27355_c7_g1_i1	2.49885	0.00292325	0.0323292	Kinesin light chain 1	1.04e-10
contig177839	GJNK01177682	XLOC_076233	TRINITY_DN25122_c0_g1_i4	0.682818	0.00293046	0.0323866	E3 ubiquitin-protein ligase HECW2	0
contig20971	GJNK01020924	XLOC_006035	TRINITY_DN14764_c1_g1_i5	1.26619	0.00294085	0.0324521
contig10939	GJNK01010901	XLOC_102480	TRINITY_DN9955_c0_g1_i1	2.8811	0.00294146	0.0324521	Symplekin	1.56e-11
contig44841	GJNK01044751	XLOC_015145	TRINITY_DN17175_c0_g1_i14	1.35128	0.00295456	0.0325691	Probable chitinase 10	7.08e-09
contig111541	GJNK01111397	XLOC_040902	TRINITY_DN21004_c0_g1_i4	1.03443	0.00295479	0.0325691	Vacuolar protein sorting-associated protein 18 homolog	1.53e-37
contig188865	GJNK01188706	XLOC_083239	TRINITY_DN25844_c0_g3_i1	1.54873	0.00295825	0.0325691
contig190135	GJNK01189975	XLOC_084057	TRINITY_DN25923_c3_g1_i1	1.43584	0.00295621	0.0325691
contig196043	GJNK01195881	XLOC_088559	TRINITY_DN26386_c1_g1_i7	2.0526	0.00295772	0.0325691	Inositol polyphosphate 5-phosphatase OCRL-1	3.44e-65
contig113994	GJNK01113850	XLOC_042299	TRINITY_DN21193_c0_g1_i2	2.10115	0.00297403	0.0326917
contig202864	GJNK01202685	XLOC_092129	TRINITY_DN26754_c3_g1_i5	0.925027	0.00297855	0.0327154	Integrin beta-PS	2.86e-180
contig190461	GJNK01190301	XLOC_084292	TRINITY_DN25944_c0_g1_i4	1.16684	0.00298527	0.0327589	Origin recognition complex subunit 4	8.06e-21
contig108100	GJNK01107957	XLOC_040153	TRINITY_DN20895_c2_g3_i5	1.20814	0.00298727	0.032771	Myogenesis-regulating glycosidase	2.56e-99
contig38879	GJNK01038794	XLOC_013300	TRINITY_DN16833_c0_g1_i2	1.93767	0.00300441	0.0329335
contig68162	GJNK01068049	XLOC_022755	TRINITY_DN18449_c2_g1_i4	5.76986	0.00300476	0.0329335
contig110383	GJNK01110239	XLOC_040771	TRINITY_DN20986_c0_g2_i1	0.746511	0.00300727	0.0329511	Probable transcription factor Ken	5.75e-52
contig29426	GJNK01029353	XLOC_009922	TRINITY_DN16137_c4_g2_i11	2.03821	0.00301159	0.0329789
contig165442	GJNK01165288	XLOC_068953	TRINITY_DN24348_c0_g1_i6	5.30729	0.00301929	0.0330533	GTP-binding protein 1	1.33e-37
contig215971	GJNK01215768	XLOC_100544	TRINITY_DN27593_c7_g3_i2	0.631781	0.00302637	0.0330915	Maternal protein tudor	1.32e-16
contig188592	GJNK01188433	XLOC_082836	TRINITY_DN25801_c0_g1_i1	0.621168	0.00302825	0.0330991	Cytochrome c oxidase subunit 5A, mitochondrial	9.35e-48
contig25457	GJNK01025404	XLOC_008608	TRINITY_DN15781_c0_g1_i1	0.733812	0.00303098	0.0331026	Enhancer of split mbeta protein	5.7e-52
contig203249	GJNK01203070	XLOC_091789	TRINITY_DN26718_c2_g1_i3	1.82478	0.00303039	0.0331026	Sulfotransferase 1C2	7.69e-36
contig184033	GJNK01183874	XLOC_080334	TRINITY_DN25538_c0_g4_i2	2.34848	0.00303503	0.033137
contig28178	GJNK01028123	XLOC_009494	TRINITY_DN16027_c1_g2_i1	2.8426	0.00303744	0.0331497	Endocuticle structural glycoprotein SgAbd-2	1.73e-26
contig127688	GJNK01127544	XLOC_048806	TRINITY_DN22004_c1_g2_i2	1.70784	0.00303798	0.0331497
contig42839	GJNK01042750	XLOC_014393	TRINITY_DN17039_c0_g1_i2	1.50154	0.0030474	0.0332253
contig67040	GJNK01066935	XLOC_022850	TRINITY_DN18463_c0_g1_i9	2.945	0.00306793	0.0333973	Glutamine synthetase, mitochondrial	1.7e-17
contig149435	GJNK01149287	XLOC_060279	TRINITY_DN23359_c0_g1_i12	2.26022	0.00306923	0.0334015
contig201726	GJNK01201562	XLOC_090997	TRINITY_DN26636_c2_g2_i3	0.910302	0.00307376	0.0334311
contig25339	GJNK01025286	XLOC_008295	TRINITY_DN15678_c0_g1_i1	2.93358	0.00307628	0.0334486	Allergen Tha p 1	4.85e-37
contig36878	GJNK01036793	XLOC_012528	TRINITY_DN16687_c6_g4_i1	1.44852	0.00307965	0.0334656
contig170198	GJNK01170043	XLOC_072010	TRINITY_DN24670_c0_g2_i4	2.12628	0.00307965	0.0334656	Succinate dehydrogenase [ubiquinone] flavoprotein subunit, mitochondrial	1.03e-116
contig34197	GJNK01034115	XLOC_011419	TRINITY_DN16455_c3_g2_i2	2.3194	0.00308446	0.0334882	Ly6/PLAUR domain-containing protein 6	1.64e-13
contig55098	GJNK01055004	XLOC_018743	TRINITY_DN17796_c1_g1_i6	1.34677	0.00309276	0.0335466
contig193325	GJNK01193164	XLOC_086624	TRINITY_DN26184_c0_g1_i1	2.05938	0.00309557	0.0335593
contig193731	GJNK01193570	XLOC_086283	TRINITY_DN26149_c1_g2_i1	2.20266	0.00310812	0.0336558
contig82270	GJNK01082148	XLOC_028319	TRINITY_DN19260_c0_g2_i2	0.419409	0.00311834	0.0337466	EH domain-containing protein 1	0
contig170048	GJNK01169893	XLOC_071846	TRINITY_DN24654_c0_g1_i6	1.25671	0.0031237	0.0337946	Coronin-2B	3.72e-162
contig101007	GJNK01100864	XLOC_036063	TRINITY_DN20370_c0_g2_i1	2.32931	0.00315971	0.0340577	2-acylglycerol O-acyltransferase 2	1.03e-68
contig157558	GJNK01157408	XLOC_064720	TRINITY_DN23877_c1_g1_i1	0.511895	0.00315989	0.0340577	Annexin B10	7.61e-57
contig203493	GJNK01203314	XLOC_091757	TRINITY_DN26715_c0_g2_i1	2.50784	0.00315921	0.0340577	Phosphatidylcholine translocator ABCB4	1.79e-63
contig125136	GJNK01124992	XLOC_047466	TRINITY_DN21840_c1_g1_i4	3.36067	0.0031618	0.0340668	NAD(P) transhydrogenase, mitochondrial	5.52e-55
contig189127	GJNK01188968	XLOC_083399	TRINITY_DN25861_c0_g2_i3	1.30004	0.00318355	0.0342811
contig13855	GJNK01013809	XLOC_001412	TRINITY_DN11868_c0_g1_i1	1.2523	0.00319297	0.0343323	Aldehyde dehydrogenase, dimeric NADP-preferring	2.46e-22
contig90909	GJNK01090784	XLOC_031682	TRINITY_DN19741_c1_g1_i6	1.9086	0.00319973	0.034395
contig190391	GJNK01190231	XLOC_084096	TRINITY_DN25926_c1_g1_i6	7.56959	0.00320438	0.0344149	Sugar transporter SWEET1	0.000128
contig137233	GJNK01137088	XLOC_053914	TRINITY_DN22605_c2_g1_i8	2.88133	0.00322098	0.0345488	B2 protein	0.000488
contig217670	GJNK01217464	XLOC_100736	TRINITY_DN27613_c4_g1_i5	1.65853	0.00322154	0.0345488	Myosin light chain kinase, smooth muscle	3.23e-17
contig164720	GJNK01164566	XLOC_068652	TRINITY_DN24315_c5_g2_i3	3.30112	0.0032291	0.0345996
contig128549	GJNK01128405	XLOC_049009	TRINITY_DN22023_c0_g1_i3	1.26191	0.00323171	0.0346074	Max-like protein X	2.19e-64
contig130440	GJNK01130296	XLOC_050091	TRINITY_DN22166_c2_g4_i1	1.03202	0.00323143	0.0346074
contig120747	GJNK01120603	XLOC_045945	TRINITY_DN21651_c3_g1_i2	2.98616	0.00323843	0.0346593
contig22216	GJNK01022169	XLOC_006566	TRINITY_DN15021_c0_g1_i2	1.5883	0.00323963	0.0346621
contig15971	GJNK01015925	XLOC_002725	TRINITY_DN12932_c0_g1_i1	2.62156	0.00324202	0.0346675
contig84091	GJNK01083968	XLOC_029101	TRINITY_DN19378_c0_g1_i1	0.920047	0.00325137	0.0347372
contig132312	GJNK01132168	XLOC_051282	TRINITY_DN22304_c0_g1_i4	0.638255	0.00325288	0.0347433	Sorting nexin-14	4.34e-96
contig40787	GJNK01040701	XLOC_013814	TRINITY_DN16936_c0_g1_i5	4.4948	0.00327775	0.0349524
contig66907	GJNK01066802	XLOC_023023	TRINITY_DN18489_c2_g3_i4	0.64024	0.00327899	0.0349524
contig160666	GJNK01160514	XLOC_066430	TRINITY_DN24074_c1_g5_i1	2.60003	0.0032791	0.0349524
contig20269	GJNK01020222	XLOC_005692	TRINITY_DN14600_c0_g1_i1	1.23284	0.003294	0.035062
contig48990	GJNK01048900	XLOC_016257	TRINITY_DN17369_c0_g1_i2	1.71766	0.00329414	0.035062
contig68615	GJNK01068502	XLOC_022978	TRINITY_DN18483_c0_g1_i1	1.21909	0.00331182	0.03524	Sex peptide receptor	1.86e-12
contig18546	GJNK01018499	XLOC_004325	TRINITY_DN13948_c0_g1_i1	3.37649	0.00331397	0.0352425
contig64853	GJNK01064751	XLOC_021882	TRINITY_DN18297_c0_g1_i2	1.36513	0.00331357	0.0352425
contig153544	GJNK01153394	XLOC_062414	TRINITY_DN23617_c0_g1_i7	1.46242	0.00331829	0.0352783
contig198044	GJNK01197882	XLOC_088814	TRINITY_DN26415_c1_g2_i1	0.368888	0.00332485	0.0353276	Kinesin-like protein KIF13B	3.85e-16
contig64325	GJNK01064223	XLOC_021363	TRINITY_DN18216_c1_g2_i1	2.13556	0.0033263	0.0353328
contig155864	GJNK01155714	XLOC_063798	TRINITY_DN23772_c4_g4_i5	2.07757	0.00336568	0.0356893
contig183389	GJNK01183230	XLOC_080300	TRINITY_DN25534_c0_g2_i2	1.35454	0.00338576	0.0358404
contig112924	GJNK01112780	XLOC_042038	TRINITY_DN21163_c0_g1_i2	1.06228	0.00339743	0.035933	ADP-ribose glycohydrolase MACROD1	1.27e-60
contig187576	GJNK01187417	XLOC_082579	TRINITY_DN25770_c1_g1_i6	1.48722	0.00340821	0.0360056
contig104243	GJNK01104100	XLOC_037404	TRINITY_DN20557_c1_g2_i2	4.70289	0.00341627	0.0360739	Ethanolamine kinase 2	7.09e-08
contig180910	GJNK01180751	XLOC_078471	TRINITY_DN25344_c3_g3_i1	1.1556	0.00341663	0.0360739
contig117806	GJNK01117662	XLOC_044245	TRINITY_DN21439_c0_g1_i4	1.28407	0.00342902	0.0361839
contig107700	GJNK01107557	XLOC_039203	TRINITY_DN20786_c0_g2_i2	2.05933	0.00343019	0.0361859
contig163981	GJNK01163827	XLOC_068204	TRINITY_DN24265_c0_g1_i2	0.779583	0.0034312	0.0361862	Sodium/potassium-transporting ATPase subunit alpha	0
contig209437	GJNK01209256	XLOC_095949	TRINITY_DN27127_c4_g1_i1	1.17239	0.00343706	0.0362273
contig65245	GJNK01065142	XLOC_022357	TRINITY_DN18381_c0_g1_i3	1.85925	0.00345319	0.0363765
contig175067	GJNK01174910	XLOC_074786	TRINITY_DN24973_c2_g1_i4	3.58217	0.00345546	0.03639
contig142977	GJNK01142829	XLOC_057120	TRINITY_DN22983_c1_g1_i6	2.62645	0.003461	0.0364275	Peptidyl-prolyl cis-trans isomerase D	1.27e-40
contig11472	GJNK01011431	XLOC_000194	TRINITY_DN10349_c0_g1_i4	1.30141	0.00346417	0.0364505	Myosin heavy chain, muscle	1.46e-37
contig82738	GJNK01082616	XLOC_028906	TRINITY_DN19346_c0_g1_i4	5.10597	0.00347479	0.0365413	Putative protein kinase C delta type homolog	9.46e-95
contig161115	GJNK01160963	XLOC_066857	TRINITY_DN24123_c0_g4_i1	1.66615	0.00347462	0.0365413
contig42450	GJNK01042364	XLOC_014449	TRINITY_DN17047_c2_g2_i2	0.856066	0.00347928	0.0365782	Ras-like GTP-binding protein RhoL	1.78e-42
contig201551	GJNK01201388	XLOC_090930	TRINITY_DN26630_c3_g2_i1	1.24719	0.00348281	0.0366048
contig159928	GJNK01159777	XLOC_066244	TRINITY_DN24050_c0_g5_i6	1.68765	0.00349515	0.0366717	Myosin light chain alkali	8.33e-45
contig200388	GJNK01200225	XLOC_090077	TRINITY_DN26540_c1_g1_i1	0.858946	0.00349954	0.0366968	Protein lap4	1.33e-23
contig11696	GJNK01011653	XLOC_000296	TRINITY_DN10505_c0_g1_i2	3.39872	0.0035053	0.0367155
contig112883	GJNK01112739	XLOC_042325	TRINITY_DN21196_c0_g1_i3	0.95137	0.00350403	0.0367155	Zinc finger C2HC domain-containing protein 1C	1.8e-22
contig185150	GJNK01184991	XLOC_080997	TRINITY_DN25601_c1_g1_i9	2.88736	0.00350512	0.0367155	Elongation of very long chain fatty acids protein 7	2.4e-58
contig181404	GJNK01181245	XLOC_078788	TRINITY_DN25379_c0_g1_i6	1.87326	0.00350834	0.0367368	Integrin beta-nu	4.14e-57
contig79631	GJNK01079509	XLOC_027336	TRINITY_DN19127_c0_g2_i2	2.19916	0.00351944	0.0368216
contig115064	GJNK01114920	XLOC_042582	TRINITY_DN21232_c1_g9_i1	1.47502	0.00353196	0.0369422
contig19565	GJNK01019518	XLOC_005212	TRINITY_DN14390_c0_g1_i1	1.16556	0.00353642	0.0369783	Fibrillin-2	4.92e-116
contig190756	GJNK01190596	XLOC_084221	TRINITY_DN25937_c1_g2_i1	0.952519	0.00353998	0.0370051
contig15910	GJNK01015864	XLOC_002687	TRINITY_DN12901_c0_g1_i1	7.4614	0.00354651	0.0370313
contig93425	GJNK01093284	XLOC_033287	TRINITY_DN19988_c0_g1_i4	1.53542	0.0035461	0.0370313	Carboxypeptidase E	1.09e-137
contig188283	GJNK01188124	XLOC_083079	TRINITY_DN25828_c5_g4_i1	0.33827	0.00354806	0.0370369	UPF0430 protein CG31712	1.18e-26
contig177310	GJNK01177153	XLOC_076181	TRINITY_DN25115_c0_g1_i2	2.13087	0.00355096	0.0370568	Peroxidasin homolog	2.47e-54
contig201443	GJNK01201280	XLOC_090943	TRINITY_DN26632_c2_g3_i2	1.84241	0.00357104	0.0372136
contig74389	GJNK01074268	XLOC_025206	TRINITY_DN18815_c0_g1_i1	1.1569	0.00357549	0.0372389	Dual specificity protein phosphatase 10	6.8e-83
contig23730	GJNK01023678	XLOC_007409	TRINITY_DN15365_c0_g1_i1	0.522876	0.00357909	0.0372659	TIMELESS-interacting protein	7.71e-27
contig22261	GJNK01022214	XLOC_006585	TRINITY_DN15028_c0_g2_i6	5.55023	0.0035891	0.0373384	Nucleosome-remodeling factor subunit NURF301	1.06e-05
contig140318	GJNK01140171	XLOC_055075	TRINITY_DN22737_c0_g2_i4	1.13587	0.00359718	0.0373655	Junctophilin-3	1.97e-121
contig209924	GJNK01209723	XLOC_096168	TRINITY_DN27150_c1_g2_i1	0.793963	0.00359779	0.0373655
contig98598	GJNK01098457	XLOC_035140	TRINITY_DN20236_c0_g3_i2	2.17077	0.0036007	0.0373796	Hemicentin-2	3.92e-16
contig204057	GJNK01203878	XLOC_093275	TRINITY_DN26870_c3_g1_i1	0.524034	0.00360118	0.0373796
contig125322	GJNK01125178	XLOC_047482	TRINITY_DN21843_c3_g2_i3	5.46143	0.00361795	0.0375115
contig182208	GJNK01182049	XLOC_079242	TRINITY_DN25428_c0_g1_i1	1.907	0.00361764	0.0375115	Facilitated trehalose transporter Tret1	4.37e-55
contig40452	GJNK01040366	XLOC_013590	TRINITY_DN16895_c3_g3_i6	0.507105	0.00366068	0.0379105	Ferritin subunit	4.34e-36
contig180917	GJNK01180758	XLOC_078472	TRINITY_DN25344_c3_g4_i1	1.10965	0.00366159	0.0379105
contig113600	GJNK01113456	XLOC_042314	TRINITY_DN21194_c0_g1_i7	6.97094	0.00367394	0.0380277	Glyoxalase domain-containing protein 4	9.03e-99
contig201563	GJNK01201400	XLOC_091605	TRINITY_DN26698_c3_g2_i2	0.430627	0.00368977	0.038138	Transcription initiation factor TFIID subunit 1	0
contig211462	GJNK01211261	XLOC_097342	TRINITY_DN27269_c3_g1_i1	1.28784	0.00370733	0.0382765
contig100896	GJNK01100753	XLOC_036187	TRINITY_DN20388_c0_g1_i3	0.579071	0.00371116	0.0383053
contig12610	GJNK01012566	XLOC_000754	TRINITY_DN11157_c0_g1_i1	2.14413	0.00372573	0.0384067
contig34735	GJNK01034651	XLOC_011694	TRINITY_DN16511_c1_g3_i3	1.03121	0.0037356	0.0384714	Sodium/potassium-transporting ATPase subunit beta-2	1.87e-125
contig82173	GJNK01082051	XLOC_028161	TRINITY_DN19241_c8_g2_i5	1.43778	0.00374844	0.0385928
contig196045	GJNK01195883	XLOC_088561	TRINITY_DN26386_c1_g2_i1	0.832917	0.00375251	0.0386223	Uncharacterized protein C6orf203 homolog	3.67e-11
contig199193	GJNK01199030	XLOC_090591	TRINITY_DN26594_c3_g2_i2	1.94175	0.0037534	0.0386223
contig80584	GJNK01080462	XLOC_027676	TRINITY_DN19177_c0_g1_i2	3.7939	0.0037653	0.0387231
contig175776	GJNK01175619	XLOC_075122	TRINITY_DN25008_c7_g2_i1	4.31944	0.00376851	0.0387426	Ferric-chelate reductase 1	8.5e-13
contig164093	GJNK01163939	XLOC_068350	TRINITY_DN24279_c0_g2_i4	1.46794	0.00377157	0.0387551	Fibroblast growth factor receptor homolog 1	6.82e-146
contig189839	GJNK01189679	XLOC_083872	TRINITY_DN25907_c0_g1_i5	2.11962	0.00377914	0.0388221	Heat shock protein 70 A2	0
contig56001	GJNK01055906	XLOC_018580	TRINITY_DN17771_c0_g1_i2	0.705641	0.00379675	0.0389595
contig20476	GJNK01020429	XLOC_005561	TRINITY_DN14525_c0_g1_i2	1.10702	0.00381636	0.0390953
contig92470	GJNK01092345	XLOC_032359	TRINITY_DN19859_c4_g1_i1	0.751014	0.00381764	0.0390977
contig207542	GJNK01207361	XLOC_095180	TRINITY_DN27058_c3_g1_i8	2.40325	0.0038287	0.0392	Ataxin-1	2.3e-29
contig116170	GJNK01116026	XLOC_043769	TRINITY_DN21384_c2_g2_i1	0.804127	0.00385329	0.0394299
contig215423	GJNK01215220	XLOC_099781	TRINITY_DN27521_c3_g3_i1	2.27559	0.00386143	0.0394802
contig11961	GJNK01011918	XLOC_000429	TRINITY_DN10705_c0_g1_i1	1.68968	0.00388077	0.039645
contig133380	GJNK01133236	XLOC_051663	TRINITY_DN22350_c3_g2_i1	1.37312	0.00389617	0.039755
contig184572	GJNK01184413	XLOC_080316	TRINITY_DN25537_c0_g1_i10	1.25384	0.00389694	0.039755
contig211127	GJNK01210926	XLOC_097048	TRINITY_DN27241_c2_g1_i4	2.41302	0.00390305	0.0398064	U-scoloptoxin(01)-Er1a	4.74e-09
contig22074	GJNK01022027	XLOC_006662	TRINITY_DN15063_c0_g1_i1	1.19264	0.00390993	0.0398655	Aryl hydrocarbon receptor	1.93e-118
contig84383	GJNK01084260	XLOC_029744	TRINITY_DN19474_c1_g1_i4	5.28854	0.00391416	0.0398976
contig195554	GJNK01195392	XLOC_087325	TRINITY_DN26250_c1_g2_i2	2.66549	0.00392016	0.0399367
contig30086	GJNK01030013	XLOC_010189	TRINITY_DN16204_c0_g1_i1	0.548566	0.00392927	0.0400116
contig21250	GJNK01021203	XLOC_005969	TRINITY_DN14734_c0_g2_i1	3.46506	0.00393707	0.0400536
contig198169	GJNK01198007	XLOC_088923	TRINITY_DN26425_c4_g2_i1	0.51774	0.00393958	0.040068
contig131514	GJNK01131370	XLOC_050674	TRINITY_DN22232_c3_g1_i8	2.1673	0.00394359	0.0400977
contig139444	GJNK01139298	XLOC_054882	TRINITY_DN22718_c0_g1_i1	1.5305	0.00394938	0.0401455
contig155428	GJNK01155278	XLOC_063507	TRINITY_DN23746_c0_g1_i2	1.59698	0.00395197	0.0401607	Enteropeptidase	0.00082
contig110581	GJNK01110437	XLOC_040646	TRINITY_DN20963_c0_g1_i6	1.62707	0.00395353	0.0401655	Stearoyl-CoA desaturase 5	5.74e-48
contig93628	GJNK01093487	XLOC_032832	TRINITY_DN19929_c1_g2_i2	1.50379	0.00395734	0.0401748
contig200302	GJNK01200139	XLOC_089760	TRINITY_DN26507_c4_g3_i1	1.80809	0.00395771	0.0401748
contig120307	GJNK01120163	XLOC_045111	TRINITY_DN21550_c0_g2_i1	0.366195	0.00396531	0.0402186	Phosphatidylinositol 5-phosphate 4-kinase type-2 alpha	2.03e-148
contig213821	GJNK01213619	XLOC_098856	TRINITY_DN27428_c9_g1_i4	0.708959	0.00397009	0.0402561	DNA-directed RNA polymerase II subunit RPB1	0
contig69685	GJNK01069572	XLOC_023449	TRINITY_DN18555_c0_g1_i2	1.01591	0.00398114	0.040357
contig57460	GJNK01057365	XLOC_019076	TRINITY_DN17850_c1_g4_i1	5.90142	0.00398898	0.0404253
contig103873	GJNK01103730	XLOC_037217	TRINITY_DN20533_c2_g1_i5	1.09962	0.00399036	0.0404282
contig103736	GJNK01103593	XLOC_037365	TRINITY_DN20552_c0_g1_i3	1.26645	0.00399793	0.0404714	Leucine-rich repeat-containing protein 15	1.53e-05
contig147340	GJNK01147192	XLOC_059758	TRINITY_DN23296_c0_g1_i1	1.3923	0.00399737	0.0404714	Glutathione peroxidase	7.42e-57
contig82960	GJNK01082838	XLOC_029221	TRINITY_DN19398_c4_g1_i1	1.94445	0.00400054	0.0404757	Melanization protease 1	2.1e-37
contig168757	GJNK01168602	XLOC_071062	TRINITY_DN24569_c1_g2_i4	1.06407	0.00399989	0.0404757	Myosin heavy chain 95F	0
contig164955	GJNK01164801	XLOC_068922	TRINITY_DN24341_c1_g4_i1	1.49441	0.00400272	0.0404866
contig109853	GJNK01109709	XLOC_040854	TRINITY_DN20997_c2_g3_i1	1.51499	0.00400522	0.040496
contig141198	GJNK01141050	XLOC_055723	TRINITY_DN22807_c0_g1_i3	1.17366	0.00400594	0.040496	Toll-like receptor 6	0
contig8415	GJNK01008379	XLOC_101872	TRINITY_DN8066_c0_g1_i1	1.28645	0.00400694	0.040496	Protein tipE	3.32e-17
contig56997	GJNK01056902	XLOC_018763	TRINITY_DN17801_c2_g1_i1	3.31677	0.0040335	0.0406891
contig105812	GJNK01105669	XLOC_038274	TRINITY_DN20676_c0_g1_i1	2.87286	0.00403656	0.0406891	E3 ubiquitin-protein ligase rnf146	2.24e-31
contig181529	GJNK01181370	XLOC_078878	TRINITY_DN25390_c0_g2_i4	2.35981	0.0040371	0.0406891
contig185996	GJNK01185837	XLOC_081810	TRINITY_DN25695_c1_g2_i7	1.67454	0.00403663	0.0406891	Retrovirus-related Pol polyprotein from transposon TNT 1-94	0
contig217120	GJNK01216914	XLOC_100769	TRINITY_DN27616_c5_g1_i1	0.671783	0.00404021	0.0407093
contig25759	GJNK01025705	XLOC_008521	TRINITY_DN15748_c0_g1_i2	1.26745	0.00404499	0.0407352
contig178166	GJNK01178009	XLOC_076540	TRINITY_DN25152_c0_g1_i3	1.75023	0.00405342	0.0408089	Soluble guanylate cyclase 89Db	0
contig180956	GJNK01180797	XLOC_078517	TRINITY_DN25350_c0_g4_i1	1.25804	0.00406391	0.0408921	Fatty acid hydroxylase domain-containing protein 2	7.92e-44
contig127532	GJNK01127388	XLOC_049468	TRINITY_DN22081_c3_g1_i2	1.5939	0.00407103	0.0409191	Annulin	0
contig156471	GJNK01156321	XLOC_064826	TRINITY_DN23889_c3_g2_i2	5.4	0.00407065	0.0409191
contig17663	GJNK01017616	XLOC_003746	TRINITY_DN13622_c1_g1_i1	7.24278	0.0040813	0.0410111
contig38650	GJNK01038565	XLOC_012996	TRINITY_DN16774_c0_g1_i4	1.17837	0.0040911	0.0410872	Protein takeout	4.12e-15
contig45980	GJNK01045890	XLOC_015821	TRINITY_DN17300_c0_g4_i3	1.2472	0.00409258	0.0410909	ATP-binding cassette sub-family G member 1	2.91e-22
contig70549	GJNK01070436	XLOC_024167	TRINITY_DN18677_c7_g2_i3	5.50996	0.00409372	0.0410911
contig26014	GJNK01025960	XLOC_008899	TRINITY_DN15862_c0_g1_i1	1.16895	0.00410491	0.0411875
contig106383	GJNK01106240	XLOC_038618	TRINITY_DN20716_c0_g1_i2	1.10246	0.00410646	0.0411875
contig130392	GJNK01130248	XLOC_050006	TRINITY_DN22153_c1_g4_i1	1.58724	0.00410798	0.0411875
contig151774	GJNK01151625	XLOC_061648	TRINITY_DN23525_c0_g1_i5	1.24992	0.00412409	0.0413078
contig57205	GJNK01057110	XLOC_018916	TRINITY_DN17826_c1_g1_i15	1.25383	0.00414155	0.041447
contig195603	GJNK01195441	XLOC_087346	TRINITY_DN26252_c3_g2_i2	2.45534	0.00414343	0.0414546
contig34368	GJNK01034286	XLOC_011451	TRINITY_DN16462_c3_g1_i1	1.35282	0.00415045	0.0414927	Cuticle protein 6	0.000166
contig24397	GJNK01024345	XLOC_007802	TRINITY_DN15519_c0_g3_i1	1.12776	0.0041584	0.0415254
contig146128	GJNK01145980	XLOC_058488	TRINITY_DN23153_c1_g1_i13	1.92086	0.00417957	0.0416906	Lipase 3	3.45e-52
contig41264	GJNK01041178	XLOC_014123	TRINITY_DN16995_c0_g1_i1	2.19343	0.00418485	0.0417104	Golgi-associated plant pathogenesis-related protein 1	4.66e-24
contig161637	GJNK01161485	XLOC_066956	TRINITY_DN24136_c0_g1_i4	0.86708	0.00418748	0.041714	ATP-binding cassette sub-family B member 7, mitochondrial	0
contig197654	GJNK01197492	XLOC_088939	TRINITY_DN26427_c3_g1_i1	1.03451	0.00419516	0.0417679	Heat shock 70 kDa protein cognate 4	3.45e-20
contig202887	GJNK01202708	XLOC_091707	TRINITY_DN26709_c2_g1_i11	3.28127	0.00420567	0.0418251	Beta-galactosidase-1-like protein 2	4.24e-31
contig34442	GJNK01034358	XLOC_012027	TRINITY_DN16590_c6_g3_i3	2.13898	0.00422923	0.0420163
contig20173	GJNK01020126	XLOC_005326	TRINITY_DN14443_c0_g1_i3	2.89855	0.00423402	0.0420412
contig158617	GJNK01158466	XLOC_065182	TRINITY_DN23938_c1_g1_i5	1.76999	0.0042336	0.0420412
contig24007	GJNK01023955	XLOC_007555	TRINITY_DN15416_c0_g1_i1	1.94469	0.00423593	0.0420489	Cuticle protein 19	1.2e-15
contig193055	GJNK01192894	XLOC_086570	TRINITY_DN26178_c0_g1_i5	1.32857	0.00424553	0.0421215	Monocarboxylate transporter 14	2.14e-30
contig212904	GJNK01212702	XLOC_098539	TRINITY_DN27391_c4_g3_i2	1.51151	0.00424482	0.0421215	Nose resistant to fluoxetine protein 6	1.12e-18
contig118771	GJNK01118627	XLOC_044498	TRINITY_DN21470_c0_g3_i1	1.16061	0.00424975	0.0421292
contig91123	GJNK01090998	XLOC_032219	TRINITY_DN19835_c0_g1_i5	2.32835	0.00425963	0.0421704	Transcription factor GATA-4	7.42e-55
contig59144	GJNK01059049	XLOC_019648	TRINITY_DN17950_c0_g1_i1	1.09154	0.00426097	0.0421724	Homeobox protein B-H1	4.23e-50
contig71005	GJNK01070892	XLOC_023891	TRINITY_DN18628_c0_g1_i2	2.33275	0.00426515	0.0421911
contig79252	GJNK01079130	XLOC_027286	TRINITY_DN19121_c0_g2_i1	1.41635	0.00429194	0.0424214
contig129726	GJNK01129582	XLOC_049733	TRINITY_DN22119_c2_g8_i1	1.65287	0.00429303	0.0424214
contig170171	GJNK01170016	XLOC_072141	TRINITY_DN24684_c3_g2_i16	1.55421	0.00430347	0.0424675	Glucose transporter type 1	5.91e-49
contig213590	GJNK01213388	XLOC_098898	TRINITY_DN27432_c19_g7_i1	1.24388	0.00432485	0.0426453
contig126839	GJNK01126695	XLOC_048290	TRINITY_DN21934_c1_g1_i21	0.891474	0.00433177	0.0427011	Elongation of very long chain fatty acids protein 7	4.04e-34
contig133714	GJNK01133570	XLOC_052012	TRINITY_DN22391_c0_g1_i5	2.95957	0.00433515	0.0427229	Transmembrane protein 120 homolog	2.34e-107
contig121964	GJNK01121820	XLOC_045925	TRINITY_DN21650_c0_g1_i2	2.36893	0.00434077	0.0427668
contig59677	GJNK01059578	XLOC_019664	TRINITY_DN17951_c3_g6_i1	2.67443	0.00434804	0.0427976
contig99298	GJNK01099157	XLOC_035394	TRINITY_DN20274_c1_g1_i4	2.99938	0.00434592	0.0427976
contig204036	GJNK01203857	XLOC_092661	TRINITY_DN26810_c1_g2_i7	2.55682	0.00434853	0.0427976
contig105715	GJNK01105572	XLOC_038154	TRINITY_DN20661_c3_g3_i2	0.924819	0.00438247	0.043028	Cathepsin L-like proteinase	4.12e-11
contig13352	GJNK01013308	XLOC_001240	TRINITY_DN11692_c0_g1_i1	1.19256	0.00439214	0.0431	Neuronal membrane glycoprotein M6-b	0.000405
contig17246	GJNK01017200	XLOC_003679	TRINITY_DN13586_c0_g1_i1	6.08241	0.00440156	0.0431695	Probable RNA methyltransferase CG1239	4.8e-16
contig208501	GJNK01208320	XLOC_095312	TRINITY_DN27070_c0_g1_i5	3.4187	0.00440479	0.0431897
contig96967	GJNK01096826	XLOC_034261	TRINITY_DN20123_c1_g1_i5	4.47717	0.00440983	0.0432276
contig30864	GJNK01030791	XLOC_010614	TRINITY_DN16293_c0_g1_i1	2.62487	0.00442426	0.0433139
contig32616	GJNK01032534	XLOC_010978	TRINITY_DN16375_c0_g3_i2	3.11289	0.00442599	0.0433139
contig73023	GJNK01072903	XLOC_024638	TRINITY_DN18742_c0_g1_i1	0.92144	0.00442636	0.0433139	Sodium- and chloride-dependent GABA transporter 1	0
contig135826	GJNK01135682	XLOC_053465	TRINITY_DN22551_c0_g1_i1	0.928819	0.00442686	0.0433139
contig81769	GJNK01081647	XLOC_028175	TRINITY_DN19243_c1_g1_i2	1.74744	0.00443034	0.0433249	Protein obstructor-E	5.62e-31
contig101435	GJNK01101292	XLOC_036323	TRINITY_DN20404_c0_g1_i3	0.544355	0.0044293	0.0433249	Probable Dol-P-Man:Man(7)GlcNAc(2)-PP-Dol alpha-1,6-mannosyltransferase	0
contig197780	GJNK01197618	XLOC_089267	TRINITY_DN26459_c2_g1_i1	1.07029	0.00444307	0.0434263	Beta-1,3-glucan-binding protein	4.98e-06
contig22426	GJNK01022379	XLOC_006652	TRINITY_DN15055_c1_g1_i1	2.26904	0.00444959	0.0434786	Poly [ADP-ribose] polymerase tankyrase	5.7e-79
contig22654	GJNK01022607	XLOC_006785	TRINITY_DN15117_c0_g1_i5	1.5234	0.00445474	0.0434919
contig56945	GJNK01056850	XLOC_018811	TRINITY_DN17811_c1_g1_i3	6.79032	0.00445374	0.0434919
contig142031	GJNK01141883	XLOC_056312	TRINITY_DN22880_c4_g1_i8	1.44665	0.00445568	0.0434919
contig106020	GJNK01105877	XLOC_038966	TRINITY_DN20757_c0_g1_i15	1.02669	0.00446599	0.0435809	Tryptophan 2,3-dioxygenase	1.88e-83
contig129691	GJNK01129547	XLOC_049622	TRINITY_DN22107_c4_g1_i3	3.84141	0.00448008	0.0436838
contig74381	GJNK01074260	XLOC_025630	TRINITY_DN18875_c1_g2_i1	1.72434	0.00448502	0.0437087	Fructose-bisphosphate aldolase, cytoplasmic isozyme 2	0.000371
contig77543	GJNK01077421	XLOC_026631	TRINITY_DN19017_c0_g1_i1	2.28178	0.00448406	0.0437087
contig181731	GJNK01181572	XLOC_079645	TRINITY_DN25466_c0_g2_i2	1.89366	0.00451071	0.0439243	Neprilysin-11	1.66e-15
contig117891	GJNK01117747	XLOC_044426	TRINITY_DN21464_c0_g1_i2	0.748849	0.00451658	0.0439466	Protocadherin Fat 3	0.000398
contig66558	GJNK01066453	XLOC_022261	TRINITY_DN18363_c0_g2_i2	1.63662	0.00452408	0.0439963	Zwei Ig domain protein zig-8	1.06e-13
contig151948	GJNK01151799	XLOC_061814	TRINITY_DN23542_c3_g1_i3	6.78763	0.00452623	0.0440056
contig59499	GJNK01059403	XLOC_019755	TRINITY_DN17968_c0_g1_i7	2.89823	0.00453605	0.0440391
contig203176	GJNK01202997	XLOC_091949	TRINITY_DN26733_c3_g3_i7	1.9957	0.00454263	0.0440837
contig104694	GJNK01104551	XLOC_038415	TRINITY_DN20694_c3_g1_i1	1.71492	0.00456075	0.0441863	Synaptopodin 2-like protein	6.1e-09
contig157768	GJNK01157617	XLOC_065660	TRINITY_DN23989_c1_g1_i6	6.95504	0.00456173	0.0441863	4-aminobutyrate aminotransferase	4.62e-09
contig177420	GJNK01177263	XLOC_076964	TRINITY_DN25196_c1_g1_i10	1.7703	0.00455471	0.0441863	Caspase-1	6.19e-30
contig181380	GJNK01181221	XLOC_078776	TRINITY_DN25377_c0_g2_i1	0.314209	0.00456031	0.0441863	E3 ubiquitin-protein ligase MARCH6	2.67e-82
contig196912	GJNK01196750	XLOC_088386	TRINITY_DN26367_c3_g1_i8	1.81196	0.0045558	0.0441863	Serine protease inhibitor 28Dc	1.56e-45
contig217272	GJNK01217066	XLOC_100726	TRINITY_DN27612_c13_g1_i2	0.298024	0.00455973	0.0441863	Spectrin beta chain	8.9e-41
contig126493	GJNK01126349	XLOC_048069	TRINITY_DN21905_c0_g2_i1	1.70367	0.00457006	0.0442058
contig209490	GJNK01209309	XLOC_096060	TRINITY_DN27137_c6_g3_i1	1.19509	0.00457055	0.0442058
contig56780	GJNK01056685	XLOC_019284	TRINITY_DN17895_c0_g1_i15	1.80491	0.0045761	0.0442221
contig66171	GJNK01066066	XLOC_022083	TRINITY_DN18335_c0_g1_i6	2.99784	0.00458674	0.0443016
contig15949	GJNK01015903	XLOC_002712	TRINITY_DN12921_c0_g1_i1	6.61733	0.00459249	0.0443107
contig197100	GJNK01196938	XLOC_088322	TRINITY_DN26357_c2_g3_i1	1.10555	0.00463004	0.0446093
contig27229	GJNK01027175	XLOC_009192	TRINITY_DN15942_c0_g1_i1	0.597148	0.00464096	0.0446614	Alpha-N-acetylgalactosaminidase	4.45e-155
contig88878	GJNK01088754	XLOC_030991	TRINITY_DN19646_c3_g3_i1	0.69172	0.00464015	0.0446614
contig162254	GJNK01162102	XLOC_067273	TRINITY_DN24168_c1_g1_i2	1.09027	0.00464093	0.0446614	Low-density lipoprotein receptor-related protein 5	0.00015
contig195402	GJNK01195241	XLOC_087212	TRINITY_DN26238_c2_g3_i2	1.87329	0.00465545	0.0447709	Actin	3.9e-47
contig196171	GJNK01196009	XLOC_088492	TRINITY_DN26380_c2_g1_i3	0.650305	0.0046572	0.0447709	Leucine-rich repeat-containing protein 4C	2.7e-30
contig201550	GJNK01201387	XLOC_090925	TRINITY_DN26630_c3_g1_i1	2.79336	0.00465438	0.0447709
contig189484	GJNK01189325	XLOC_083486	TRINITY_DN25869_c0_g1_i5	1.22357	0.00467073	0.0448775	ATP-binding cassette sub-family G member 8	9.23e-35
contig98613	GJNK01098472	XLOC_035121	TRINITY_DN20234_c0_g1_i8	0.788214	0.00467917	0.0449117
contig165965	GJNK01165810	XLOC_069635	TRINITY_DN24424_c0_g1_i1	3.61008	0.00467909	0.0449117	Neprilysin-2	0
contig32252	GJNK01032170	XLOC_010754	TRINITY_DN16323_c6_g7_i1	5.66486	0.00469197	0.0450112
contig187406	GJNK01187247	XLOC_082147	TRINITY_DN25726_c0_g1_i2	0.576013	0.00469949	0.0450716	Activin receptor type-2A	2.02e-154
contig99040	GJNK01098899	XLOC_035239	TRINITY_DN20251_c1_g1_i14	4.9308	0.00471016	0.0450882
contig117602	GJNK01117458	XLOC_044706	TRINITY_DN21496_c0_g1_i3	0.771008	0.00470782	0.0450882	Serine protease gd	4.66e-32
contig149597	GJNK01149449	XLOC_060579	TRINITY_DN23398_c0_g2_i1	0.825305	0.0047097	0.0450882	Voltage-dependent calcium channel subunit alpha-2/delta-3	4.71e-30
contig172639	GJNK01172484	XLOC_073771	TRINITY_DN24865_c1_g1_i2	1.20844	0.0047079	0.0450882	MAP kinase-interacting serine/threonine-protein kinase 1	2.74e-130
contig208536	GJNK01208355	XLOC_095247	TRINITY_DN27063_c1_g2_i2	2.54452	0.0047104	0.0450882	RNA-directed DNA polymerase from mobile element jockey	1.42e-108
contig215626	GJNK01215423	XLOC_099786	TRINITY_DN27522_c10_g1_i3	1.09731	0.00472661	0.0452066	Golgi pH regulator	1.22e-164
contig204722	GJNK01204543	XLOC_092880	TRINITY_DN26825_c1_g1_i11	3.22556	0.00474039	0.0453093
contig90896	GJNK01090771	XLOC_031676	TRINITY_DN19741_c0_g1_i2	2.04375	0.00474657	0.0453225
contig207300	GJNK01207119	XLOC_094526	TRINITY_DN27002_c4_g1_i4	1.28963	0.00476421	0.0454791	Zinc finger protein 26	1.67e-76
contig199286	GJNK01199123	XLOC_089867	TRINITY_DN26517_c2_g1_i1	0.836927	0.00477016	0.0455241	Protein kinase shaggy	0
contig183485	GJNK01183326	XLOC_080915	TRINITY_DN25595_c2_g1_i6	4.87296	0.00477506	0.0455591
contig200291	GJNK01200128	XLOC_089916	TRINITY_DN26521_c1_g1_i3	0.562493	0.00478907	0.0456691	Structural maintenance of chromosomes protein 3	0
contig202896	GJNK01202717	XLOC_091772	TRINITY_DN26716_c4_g3_i1	1.1605	0.0047972	0.0457307	Cytochrome P450 6k1	7.72e-11
contig205532	GJNK01205353	XLOC_094407	TRINITY_DN26991_c3_g2_i1	3.1093	0.00479801	0.0457307
contig203477	GJNK01203298	XLOC_092167	TRINITY_DN26759_c3_g1_i4	2.19623	0.00480307	0.0457434
contig202870	GJNK01202691	XLOC_091672	TRINITY_DN26704_c1_g1_i2	1.70733	0.00481217	0.0458064	Probable 3',5'-cyclic phosphodiesterase pde-5	0
contig111159	GJNK01111015	XLOC_041559	TRINITY_DN21088_c2_g2_i14	1.3115	0.00481727	0.0458312
contig127175	GJNK01127031	XLOC_048554	TRINITY_DN21968_c0_g2_i2	1.23317	0.00482132	0.0458579	Dopamine N-acetyltransferase	1.71e-27
contig15185	GJNK01015139	XLOC_002194	TRINITY_DN12571_c0_g1_i2	5.99274	0.00482526	0.0458831	Helicase ARIP4	5.15e-51
contig81680	GJNK01081558	XLOC_028108	TRINITY_DN19230_c2_g2_i1	1.74841	0.00482895	0.0458831
contig208477	GJNK01208296	XLOC_095405	TRINITY_DN27078_c4_g3_i1	1.01327	0.00482869	0.0458831	Probable phosphorylase b kinase regulatory subunit alpha	2.99e-59
contig75208	GJNK01075087	XLOC_025561	TRINITY_DN18864_c1_g2_i1	0.562934	0.00483996	0.0459759	Cytochrome b-c1 complex subunit 7	6.74e-21
contig171940	GJNK01171785	XLOC_073033	TRINITY_DN24781_c1_g1_i1	2.68102	0.0048497	0.0460565
contig14915	GJNK01014869	XLOC_002019	TRINITY_DN12434_c0_g1_i1	5.93287	0.00485518	0.0460848	eIF-2-alpha kinase activator GCN1	6.4e-55
contig140343	GJNK01140196	XLOC_055178	TRINITY_DN22747_c0_g1_i6	0.898268	0.00485408	0.0460848	Glycerol-3-phosphate dehydrogenase, mitochondrial	0
contig136354	GJNK01136210	XLOC_053301	TRINITY_DN22527_c1_g1_i3	1.88869	0.00486246	0.046142
contig169533	GJNK01169378	XLOC_071503	TRINITY_DN24617_c1_g3_i4	2.36707	0.00487095	0.0461773
contig175788	GJNK01175631	XLOC_075125	TRINITY_DN25008_c7_g2_i12	4.71527	0.00487424	0.0461824	Putative defense protein 1	6.61e-11
contig147342	GJNK01147194	XLOC_059760	TRINITY_DN23296_c1_g1_i2	2.23198	0.0049094	0.046449
contig154644	GJNK01154494	XLOC_063337	TRINITY_DN23724_c0_g1_i1	1.30553	0.0049063	0.046449	Tyrosine-protein phosphatase 99A	2.61e-77
contig159983	GJNK01159832	XLOC_065917	TRINITY_DN24018_c0_g1_i1	1.37389	0.00491121	0.046449	Protein unc-13 homolog 4B	2.88e-11
contig55997	GJNK01055902	XLOC_018714	TRINITY_DN17788_c0_g1_i4	0.692657	0.00491354	0.0464577	ATP synthase subunit b, mitochondrial	1.85e-74
contig118981	GJNK01118837	XLOC_044521	TRINITY_DN21472_c1_g1_i7	2.30271	0.00492291	0.046512	Acyl-coenzyme A thioesterase 9, mitochondrial	3.17e-78
contig201812	GJNK01201648	XLOC_091101	TRINITY_DN26646_c0_g3_i2	1.26451	0.0049271	0.0465396
contig186253	GJNK01186094	XLOC_081542	TRINITY_DN25670_c0_g1_i8	1.75379	0.0049362	0.0466017	Calpain-9	1.44e-49
contig28227	GJNK01028172	XLOC_009594	TRINITY_DN16058_c0_g1_i1	1.23731	0.00494337	0.0466455
contig147639	GJNK01147491	XLOC_059736	TRINITY_DN23292_c1_g3_i2	1.6547	0.00494727	0.0466703	Probable RNA-directed DNA polymerase from transposon X-element	2.79e-30
contig124783	GJNK01124639	XLOC_047766	TRINITY_DN21871_c2_g5_i1	2.86381	0.00495153	0.0466985
contig161518	GJNK01161366	XLOC_066859	TRINITY_DN24124_c2_g2_i2	1.45323	0.00495366	0.0467066
contig218071	GJNK01217865	XLOC_101230	TRINITY_DN27655_c9_g1_i3	2.10271	0.00495667	0.0467231
contig111702	GJNK01111558	XLOC_041058	TRINITY_DN21029_c3_g1_i4	0.517062	0.00496015	0.0467362	Soluble calcium-activated nucleotidase 1	3.91e-106
contig39972	GJNK01039886	XLOC_013532	TRINITY_DN16880_c0_g2_i1	1.13832	0.00496814	0.0467901
contig146721	GJNK01146573	XLOC_059075	TRINITY_DN23219_c0_g4_i2	6.33964	0.0049714	0.0467901
contig164361	GJNK01164207	XLOC_069393	TRINITY_DN24398_c1_g1_i8	6.98732	0.00497355	0.0467984
contig88046	GJNK01087922	XLOC_030686	TRINITY_DN19606_c0_g1_i1	3.8456	0.00498394	0.0468482
contig189268	GJNK01189109	XLOC_083453	TRINITY_DN25866_c6_g5_i1	3.96174	0.00498378	0.0468482
contig196942	GJNK01196780	XLOC_087926	TRINITY_DN26314_c1_g1_i3	0.965756	0.0049855	0.046851	TBC1 domain family member 9	2.35e-34
contig195414	GJNK01195252	XLOC_087217	TRINITY_DN26238_c3_g1_i5	0.985396	0.00499656	0.046931	Actin	4.89e-47
contig171083	GJNK01170928	XLOC_072621	TRINITY_DN24733_c0_g1_i5	2.42701	0.00502502	0.0471742
contig164123	GJNK01163969	XLOC_068325	TRINITY_DN24277_c1_g1_i8	2.03652	0.00503875	0.0472911	Tubulin beta-4A chain	1.84e-160
contig127138	GJNK01126994	XLOC_048498	TRINITY_DN21958_c0_g1_i5	1.27213	0.00504291	0.047318
contig42605	GJNK01042516	XLOC_014195	TRINITY_DN17005_c3_g9_i1	2.49593	0.00504973	0.0473579
contig24871	GJNK01024818	XLOC_008071	TRINITY_DN15607_c0_g1_i1	1.29685	0.00505953	0.0474378
contig36036	GJNK01035951	XLOC_012564	TRINITY_DN16692_c7_g1_i1	2.61801	0.0050839	0.0475936	B1 protein	2.47e-10
contig134918	GJNK01134774	XLOC_052571	TRINITY_DN22450_c1_g4_i1	2.1208	0.00508229	0.0475936	Serine protease 7	3.99e-33
contig20475	GJNK01020428	XLOC_005562	TRINITY_DN14525_c0_g2_i1	2.29638	0.00508931	0.0476321
contig61383	GJNK01061283	XLOC_020444	TRINITY_DN18067_c1_g4_i3	2.15983	0.00509978	0.0477059	Ribonuclease Oy	9.15e-25
contig146108	GJNK01145960	XLOC_058426	TRINITY_DN23142_c0_g1_i2	1.96073	0.0050986	0.0477059	Rho GTPase-activating protein 6	1.46e-56
contig82560	GJNK01082438	XLOC_028430	TRINITY_DN19275_c2_g5_i3	2.26091	0.00511369	0.0478239	Leucine-rich melanocyte differentiation-associated protein	6.65e-14
contig19004	GJNK01018957	XLOC_004729	TRINITY_DN14166_c0_g1_i1	0.917489	0.00513222	0.0479728	Immediate early response gene 5-like protein	2.5e-09
contig97253	GJNK01097112	XLOC_034328	TRINITY_DN20131_c2_g1_i1	0.775266	0.00514081	0.0480287
contig99987	GJNK01099845	XLOC_035661	TRINITY_DN20307_c0_g1_i4	1.24639	0.00514573	0.0480503	Torso-like protein	2.07e-87
contig52884	GJNK01052791	XLOC_017608	TRINITY_DN17596_c1_g3_i2	1.75229	0.00515175	0.0480822
contig169326	GJNK01169171	XLOC_071400	TRINITY_DN24604_c0_g1_i5	1.12601	0.00515616	0.0481111	Long-chain-fatty-acid--CoA ligase 5	1.37e-160
contig10077	GJNK01010039	XLOC_102172	TRINITY_DN9236_c0_g1_i2	1.97947	0.00515939	0.0481291
contig99971	GJNK01099829	XLOC_035709	TRINITY_DN20316_c1_g2_i2	1.23326	0.0051614	0.0481356
contig163053	GJNK01162901	XLOC_067837	TRINITY_DN24225_c0_g3_i1	4.01581	0.00516982	0.048202
contig77634	GJNK01077512	XLOC_026593	TRINITY_DN19010_c0_g1_i2	1.29816	0.00517718	0.0482177
contig113158	GJNK01113014	XLOC_041801	TRINITY_DN21123_c0_g1_i3	3.82806	0.00517806	0.0482177
contig197104	GJNK01196942	XLOC_088325	TRINITY_DN26357_c2_g5_i1	1.35166	0.00517418	0.0482177
contig200985	GJNK01200822	XLOC_091529	TRINITY_DN26687_c1_g1_i7	1.65586	0.00518405	0.0482448
contig203635	GJNK01203456	XLOC_092095	TRINITY_DN26749_c0_g1_i4	0.996544	0.00521076	0.0484201
contig169236	GJNK01169081	XLOC_071898	TRINITY_DN24657_c0_g1_i20	2.29675	0.00521892	0.0484598
contig97908	GJNK01097767	XLOC_035553	TRINITY_DN20293_c0_g1_i4	1.57107	0.00523795	0.0485754
contig140480	GJNK01140333	XLOC_055719	TRINITY_DN22806_c0_g2_i3	6.94372	0.00523889	0.0485754	Protein Star	4.83e-50
contig119868	GJNK01119724	XLOC_044853	TRINITY_DN21513_c5_g2_i1	1.00436	0.00524602	0.0485994	Neither inactivation nor afterpotential protein C	2.38e-05
contig125093	GJNK01124949	XLOC_047722	TRINITY_DN21867_c0_g2_i2	0.946699	0.00524675	0.0485994	ATP-sensitive inward rectifier potassium channel 12	4.34e-118
contig78140	GJNK01078018	XLOC_026781	TRINITY_DN19039_c0_g1_i1	1.7435	0.00526358	0.0487185
contig73300	GJNK01073180	XLOC_024817	TRINITY_DN18762_c0_g1_i3	1.34636	0.00526928	0.0487591	Probable chitinase 2	2.63e-73
contig133799	GJNK01133655	XLOC_051762	TRINITY_DN22366_c1_g2_i6	2.66683	0.00527863	0.0488087
contig2331	GJNK01002320	XLOC_092496	TRINITY_DN26791_c2_g1_i3	0.641169	0.00528468	0.0488402
contig210485	GJNK01210284	XLOC_097631	TRINITY_DN27298_c6_g1_i1	3.47351	0.00528684	0.0488479
contig62848	GJNK01062748	XLOC_020822	TRINITY_DN18130_c1_g1_i2	1.33938	0.00529763	0.0489353	2-hydroxyacylsphingosine 1-beta-galactosyltransferase	2.96e-22
contig201767	GJNK01201603	XLOC_090932	TRINITY_DN26631_c4_g1_i1	1.38038	0.00530117	0.0489558
contig142883	GJNK01142735	XLOC_056748	TRINITY_DN22931_c0_g2_i8	4.8719	0.00530746	0.0490015
contig20182	GJNK01020135	XLOC_005348	TRINITY_DN14451_c0_g1_i2	1.45093	0.00531501	0.0490467
contig197321	GJNK01197159	XLOC_088696	TRINITY_DN26400_c0_g2_i1	2.22384	0.00531858	0.0490673
contig117479	GJNK01117335	XLOC_043682	TRINITY_DN21369_c1_g1_i2	4.94108	0.00532468	0.0490867
contig64378	GJNK01064276	XLOC_021380	TRINITY_DN18219_c3_g1_i1	0.817955	0.00532833	0.0491081
contig89298	GJNK01089174	XLOC_031484	TRINITY_DN19717_c4_g3_i2	1.15114	0.00535932	0.0493567
contig157259	GJNK01157109	XLOC_064491	TRINITY_DN23849_c0_g2_i9	1.48648	0.00537148	0.0494266	Lysosomal acid phosphatase	2.24e-53
contig190721	GJNK01190561	XLOC_084324	TRINITY_DN25948_c1_g1_i15	6.40491	0.00537218	0.0494266
contig192798	GJNK01192637	XLOC_085728	TRINITY_DN26089_c1_g3_i2	1.70944	0.00537228	0.0494266
contig23064	GJNK01023017	XLOC_007000	TRINITY_DN15202_c0_g1_i1	0.96635	0.00537799	0.0494668
contig33324	GJNK01033242	XLOC_011227	TRINITY_DN16415_c0_g3_i2	5.05765	0.0053885	0.0495387
contig105710	GJNK01105567	XLOC_038147	TRINITY_DN20661_c3_g1_i2	1.0271	0.00539499	0.0495736	Digestive cysteine proteinase 3	7.4e-28
contig201489	GJNK01201326	XLOC_090797	TRINITY_DN26616_c2_g1_i4	2.64275	0.00539652	0.0495753
contig166033	GJNK01165878	XLOC_070294	TRINITY_DN24493_c0_g1_i6	3.67055	0.00540691	0.0496583	cGMP-specific 3',5'-cyclic phosphodiesterase	7.13e-115
contig196405	GJNK01196243	XLOC_087877	TRINITY_DN26308_c1_g1_i7	1.30992	0.00541796	0.0497227
contig193635	GJNK01193474	XLOC_086167	TRINITY_DN26139_c0_g2_i1	0.400453	0.00542133	0.0497412
contig15724	GJNK01015678	XLOC_002553	TRINITY_DN12817_c0_g1_i2	1.4138	0.00543698	0.049846	Myosin heavy chain, muscle	1.29e-47
contig164285	GJNK01164131	XLOC_069073	TRINITY_DN24360_c0_g1_i5	3.61346	0.00543799	0.049846	Invertebrate-type lysozyme	6.72e-07
contig197474	GJNK01197312	XLOC_088529	TRINITY_DN26384_c1_g2_i6	7.0914	0.00543817	0.049846
contig64980	GJNK01064878	XLOC_021665	TRINITY_DN18265_c0_g1_i2	3.36149	0.00544229	0.049859	Tetraspanin-5	1.08e-16
contig125721	GJNK01125577	XLOC_047772	TRINITY_DN21873_c2_g2_i2	2.23454	0.00544222	0.049859
contig155616	GJNK01155466	XLOC_063631	TRINITY_DN23759_c0_g1_i17	3.81361	0.0054458	0.0498787
contig137024	GJNK01136879	XLOC_053514	TRINITY_DN22558_c0_g2_i1	1.52568	0.00545553	0.049916	Pickpocket protein 28	1.8e-33
contig143699	GJNK01143551	XLOC_057754	TRINITY_DN23053_c0_g1_i5	2.98924	0.0054569	0.049916	E3 ubiquitin-protein transferase MAEA	1.15e-115
contig168100	GJNK01167945	XLOC_070440	TRINITY_DN24511_c0_g1_i3	1.81026	0.0054551	0.049916

## Sheet: EDvsND Down
Contig #	GenBank Accession #	XLOC ID	Trinity ID	log2FoldChange	p-value	Adjusted p-value	Swissprot Top blastx Hit	e-value
contig74269	GJNK01074148	XLOC_025136	TRINITY_DN18801_c0_g2_i5	-21.7248	8.57e-25	3.16e-20	Nose resistant to fluoxetine protein 6	1.33e-06
contig183172	GJNK01183013	XLOC_080274	TRINITY_DN25532_c0_g1_i2	-26.2684	6.07e-24	1.12e-19
contig183183	GJNK01183024	XLOC_080267	TRINITY_DN25532_c0_g1_i13	-25.2514	1.79e-23	2.2e-19
contig120981	GJNK01120837	XLOC_045534	TRINITY_DN21603_c0_g4_i3	-22.7889	9.06e-23	8.34e-19	Probable small nuclear ribonucleoprotein G	6.45e-41
contig59358	GJNK01059262	XLOC_019485	TRINITY_DN17930_c4_g3_i1	-24.6447	1.64e-21	1.21e-17
contig211905	GJNK01211703	XLOC_098087	TRINITY_DN27339_c11_g1_i1	-22.6658	2.11e-21	1.3e-17	Vitellogenin-1	1.3e-14
contig36309	GJNK01036224	XLOC_012190	TRINITY_DN16622_c1_g2_i16	-20.6298	8.08e-20	4.25e-16
contig36286	GJNK01036201	XLOC_012180	TRINITY_DN16622_c0_g1_i1	-20.8151	1.23e-19	5.65e-16
contig13184	GJNK01013140	XLOC_001041	TRINITY_DN11506_c0_g1_i2	-23.046	1.81e-18	6.66e-15
contig92860	GJNK01092719	XLOC_033200	TRINITY_DN19978_c1_g1_i13	-24.2237	8.85e-18	2.96e-14
contig183179	GJNK01183020	XLOC_080286	TRINITY_DN25532_c0_g1_i9	-24.8906	1.25e-17	3.85e-14
contig92857	GJNK01092716	XLOC_033197	TRINITY_DN19978_c1_g1_i10	-24.3992	3.73e-17	1.06e-13
contig73587	GJNK01073466	XLOC_024864	TRINITY_DN18770_c2_g1_i1	-22.9228	6.38e-17	1.57e-13
contig191677	GJNK01191516	XLOC_085012	TRINITY_DN26015_c0_g1_i12	-22.3055	5.96e-17	1.57e-13
contig169489	GJNK01169334	XLOC_071463	TRINITY_DN24613_c0_g1_i3	-22.4993	1.98e-16	4.55e-13	Glucose dehydrogenase [FAD, quinone]	2.63e-40
contig10915	GJNK01010877	XLOC_102473	TRINITY_DN9940_c0_g1_i1	-20.3303	3.53e-16	7.64e-13
contig25118	GJNK01025065	XLOC_008348	TRINITY_DN15691_c0_g2_i1	-22.4492	5.97e-16	1.22e-12
contig183177	GJNK01183018	XLOC_080284	TRINITY_DN25532_c0_g1_i7	-24.6778	6.97e-16	1.35e-12
contig40814	GJNK01040728	XLOC_013660	TRINITY_DN16907_c0_g1_i2	-21.1264	9.46e-16	1.74e-12	Mitochondrial import inner membrane translocase subunit Tim22	4.99e-61
contig184479	GJNK01184320	XLOC_080620	TRINITY_DN25567_c0_g1_i3	-22.5021	1.19e-15	2.09e-12	Oxysterol-binding protein 2	1.72e-49
contig22168	GJNK01022121	XLOC_006516	TRINITY_DN15006_c0_g1_i4	-23.2049	1.61e-15	2.58e-12	60S ribosomal protein L32	6.54e-65
contig59366	GJNK01059270	XLOC_019489	TRINITY_DN17930_c4_g6_i3	-24.7859	1.84e-15	2.82e-12
contig43810	GJNK01043720	XLOC_015208	TRINITY_DN17185_c0_g1_i2	-21.5034	4.04e-15	5.75e-12	Gem-associated protein 8	9.97e-05
contig92856	GJNK01092715	XLOC_033208	TRINITY_DN19978_c1_g1_i9	-25.5303	4.21e-15	5.75e-12
contig145900	GJNK01145752	XLOC_058212	TRINITY_DN23119_c0_g2_i4	-22.8854	4.07e-15	5.75e-12	NADH dehydrogenase [ubiquinone] 1 subunit C2	3.03e-06
contig94375	GJNK01094234	XLOC_033157	TRINITY_DN19971_c2_g2_i2	-1.59919	5.13e-15	6.74e-12	Glucose-6-phosphate 1-dehydrogenase	0
contig182647	GJNK01182488	XLOC_079595	TRINITY_DN25459_c1_g2_i5	-21.659	6.39e-15	8.12e-12
contig156284	GJNK01156134	XLOC_064735	TRINITY_DN23878_c0_g1_i3	-22.0353	7.06e-15	8.67e-12	T-complex protein 1 subunit epsilon	0
contig144199	GJNK01144051	XLOC_057377	TRINITY_DN23011_c0_g1_i1	-2.10295	1.02e-14	1.21e-11	SOX domain-containing protein dichaete	2.46e-43
contig150256	GJNK01150108	XLOC_060788	TRINITY_DN23421_c0_g1_i3	-20.699	1.41e-14	1.58e-11	Harmonin	2e-41
contig89876	GJNK01089752	XLOC_031846	TRINITY_DN19771_c0_g1_i14	-22.3581	1.69e-14	1.83e-11
contig132527	GJNK01132383	XLOC_052093	TRINITY_DN22400_c0_g1_i9	-20.3459	1.85e-14	1.95e-11
contig21441	GJNK01021394	XLOC_006140	TRINITY_DN14804_c0_g1_i3	-20.636	2.03e-14	2.07e-11	DnaJ-like protein 60	1.42e-07
contig73583	GJNK01073462	XLOC_024861	TRINITY_DN18770_c0_g2_i1	-25.5481	2.08e-14	2.07e-11
contig16072	GJNK01016026	XLOC_002923	TRINITY_DN13079_c0_g1_i1	-21.8973	2.18e-14	2.11e-11
contig72783	GJNK01072663	XLOC_024574	TRINITY_DN18734_c0_g1_i1	-1.04289	2.73e-14	2.57e-11	RNA exonuclease 5	1.27e-39
contig130298	GJNK01130154	XLOC_049844	TRINITY_DN22133_c0_g1_i1	-22.2398	2.79e-14	2.57e-11	60S ribosomal protein L21	3.24e-49
contig26227	GJNK01026173	XLOC_008724	TRINITY_DN15816_c0_g1_i2	-20.5564	3.71e-14	3.32e-11	Selenoprotein F	3.09e-42
contig36260	GJNK01036175	XLOC_012096	TRINITY_DN16604_c0_g2_i1	-20.8004	3.79e-14	3.32e-11
contig47892	GJNK01047802	XLOC_015860	TRINITY_DN17308_c0_g1_i1	-1.5445	9.08e-14	7.78e-11
contig169492	GJNK01169337	XLOC_071469	TRINITY_DN24613_c0_g2_i3	-21.6601	1.78e-13	1.49e-10	Glucose dehydrogenase [FAD, quinone]	1.66e-49
contig150401	GJNK01150253	XLOC_060827	TRINITY_DN23425_c0_g1_i3	-20.9115	1.97e-13	1.62e-10	Testicular acid phosphatase homolog	3.42e-14
contig202189	GJNK01202010	XLOC_091331	TRINITY_DN26665_c0_g1_i1	-26.2333	3.01e-13	2.41e-10
contig210033	GJNK01209832	XLOC_096253	TRINITY_DN27160_c7_g2_i1	-1.64002	4.95e-13	3.88e-10	Zinc finger homeobox protein 4	9.6e-33
contig92850	GJNK01092709	XLOC_033203	TRINITY_DN19978_c1_g1_i3	-24.3419	1.31e-12	9.7e-10
contig183185	GJNK01183026	XLOC_080269	TRINITY_DN25532_c0_g1_i15	-24.5175	1.32e-12	9.7e-10
contig153252	GJNK01153102	XLOC_063146	TRINITY_DN23698_c0_g1_i1	-19.7152	1.35e-12	9.78e-10	Glucose dehydrogenase [FAD, quinone]	0.000248
contig183191	GJNK01183032	XLOC_080276	TRINITY_DN25532_c0_g1_i21	-23.7337	1.61e-12	1.14e-09
contig63475	GJNK01063374	XLOC_021507	TRINITY_DN18236_c0_g1_i2	-21.5329	1.95e-12	1.33e-09	Pancreatic lipase-related protein 2	3.57e-38
contig202194	GJNK01202015	XLOC_091336	TRINITY_DN26665_c0_g2_i3	-23.2539	2.05e-12	1.37e-09
contig33829	GJNK01033747	XLOC_011444	TRINITY_DN16460_c0_g1_i1	-1.15127	2.58e-12	1.7e-09	Tubulin gamma-2 chain	0
contig183173	GJNK01183014	XLOC_080280	TRINITY_DN25532_c0_g1_i3	-21.973	2.89e-12	1.87e-09
contig201914	GJNK01201735	XLOC_091068	TRINITY_DN26643_c2_g1_i6	-0.673425	3.02e-12	1.92e-09	Uncharacterized protein C05D11.1	5.19e-158
contig24169	GJNK01024117	XLOC_007633	TRINITY_DN15454_c0_g1_i1	-0.857261	4.51e-12	2.82e-09	Coiled-coil domain-containing protein 43	4.47e-17
contig133304	GJNK01133160	XLOC_051490	TRINITY_DN22330_c1_g3_i5	-22.3249	4.68e-12	2.82e-09	Cytochrome P450 4d1	1.8e-15
contig211920	GJNK01211718	XLOC_098093	TRINITY_DN27339_c22_g2_i4	-21.2855	4.59e-12	2.82e-09	Vitellogenin	5.87e-106
contig136247	GJNK01136103	XLOC_053268	TRINITY_DN22522_c0_g1_i2	-1.84097	5.81e-12	3.45e-09
contig133315	GJNK01133171	XLOC_051499	TRINITY_DN22330_c1_g4_i7	-23.702	6.85e-12	4e-09	Cytochrome P450 4d2	7.03e-26
contig160039	GJNK01159888	XLOC_065958	TRINITY_DN24022_c0_g2_i6	-1.65413	9.66e-12	5.56e-09	Max-binding protein MNT	1.4e-32
contig165887	GJNK01165733	XLOC_069957	TRINITY_DN24456_c10_g1_i1	-11.332	1.09e-11	6.18e-09	Vitellogenin	6.19e-26
contig57821	GJNK01057726	XLOC_019043	TRINITY_DN17845_c5_g2_i3	-10.1609	1.15e-11	6.42e-09
contig59355	GJNK01059259	XLOC_019481	TRINITY_DN17930_c4_g1_i1	-11.6567	1.46e-11	8.04e-09
contig23077	GJNK01023030	XLOC_007013	TRINITY_DN15210_c0_g1_i1	-1.12143	1.55e-11	8.28e-09	Protein TEX261	3.08e-55
contig16934	GJNK01016888	XLOC_003391	TRINITY_DN13400_c0_g1_i1	-21.0201	1.59e-11	8.36e-09
contig7119	GJNK01007086	XLOC_101781	TRINITY_DN7125_c0_g1_i1	-0.797525	1.7e-11	8.84e-09	Probable small nuclear ribonucleoprotein Sm D2	8.29e-50
contig183181	GJNK01183022	XLOC_080265	TRINITY_DN25532_c0_g1_i11	-22.5662	1.76e-11	9.03e-09
contig49494	GJNK01049402	XLOC_016783	TRINITY_DN17460_c4_g1_i3	-22.3957	2.41e-11	1.22e-08	ATP-citrate synthase	1.13e-71
contig213345	GJNK01213143	XLOC_099516	TRINITY_DN27499_c7_g4_i1	-1.27376	2.5e-11	1.24e-08	Histone H4 transcription factor	1.31e-69
contig171704	GJNK01171549	XLOC_072789	TRINITY_DN24757_c0_g1_i2	-23.1793	2.65e-11	1.3e-08
contig122028	GJNK01121884	XLOC_045921	TRINITY_DN21649_c2_g2_i8	-21.039	2.79e-11	1.35e-08
contig174980	GJNK01174824	XLOC_074691	TRINITY_DN24964_c0_g2_i8	-18.581	2.95e-11	1.41e-08
contig182242	GJNK01182083	XLOC_079175	TRINITY_DN25420_c1_g2_i3	-14.3777	3.16e-11	1.49e-08	Protein yellow	1.73e-15
contig180100	GJNK01179941	XLOC_078960	TRINITY_DN25400_c0_g2_i2	-2.46472	3.78e-11	1.74e-08	Multidrug resistance-associated protein 1	0
contig10218	GJNK01010180	XLOC_102221	TRINITY_DN9363_c0_g1_i1	-23.4403	4.24e-11	1.9e-08
contig55155	GJNK01055061	XLOC_018250	TRINITY_DN17708_c0_g2_i1	-1.69663	4.59e-11	2.04e-08	Histone chaperone asf1	2.34e-86
contig166340	GJNK01166185	XLOC_070170	TRINITY_DN24478_c0_g1_i7	-21.9711	5.21e-11	2.29e-08	Electron transfer flavoprotein-ubiquinone oxidoreductase, mitochondrial	3.52e-125
contig59360	GJNK01059264	XLOC_019486	TRINITY_DN17930_c4_g5_i1	-11.2248	5.62e-11	2.44e-08
contig25036	GJNK01024983	XLOC_008180	TRINITY_DN15641_c0_g1_i2	-1.49324	5.91e-11	2.52e-08	E3 ubiquitin-protein ligase RFWD3	6.67e-52
contig132517	GJNK01132373	XLOC_051434	TRINITY_DN22322_c0_g2_i1	-1.38066	5.98e-11	2.52e-08	FK506-binding protein 5	1.84e-07
contig159571	GJNK01159420	XLOC_065808	TRINITY_DN24005_c0_g1_i1	-0.718837	7.12e-11	2.95e-08	SWI/SNF complex subunit SMARCC2	1.04e-133
contig159129	GJNK01158978	XLOC_065372	TRINITY_DN23958_c1_g1_i12	-20.8153	7.32e-11	3e-08	Choline dehydrogenase, mitochondrial	8.6e-05
contig92855	GJNK01092714	XLOC_033207	TRINITY_DN19978_c1_g1_i8	-20.7093	7.45e-11	3.01e-08
contig49612	GJNK01049520	XLOC_016960	TRINITY_DN17490_c3_g1_i2	-21.0984	7.68e-11	3.07e-08
contig88812	GJNK01088688	XLOC_030952	TRINITY_DN19639_c0_g1_i2	-22.1522	7.84e-11	3.11e-08
contig206840	GJNK01206659	XLOC_094283	TRINITY_DN26980_c1_g1_i4	-19.9406	8.2e-11	3.21e-08	Insulin-like growth factor-binding protein complex acid labile subunit	6.82e-17
contig159847	GJNK01159696	XLOC_065915	TRINITY_DN24017_c1_g7_i2	-20.481	8.63e-11	3.31e-08
contig211916	GJNK01211714	XLOC_098091	TRINITY_DN27339_c22_g2_i2	-10.9546	8.62e-11	3.31e-08	Vitellogenin	1.67e-129
contig59365	GJNK01059269	XLOC_019491	TRINITY_DN17930_c4_g7_i2	-21.626	9.77e-11	3.71e-08
contig151087	GJNK01150938	XLOC_061245	TRINITY_DN23482_c0_g2_i1	-20.7954	9.95e-11	3.74e-08	Short-chain specific acyl-CoA dehydrogenase, mitochondrial	8.81e-105
contig145906	GJNK01145758	XLOC_058341	TRINITY_DN23132_c0_g1_i4	-20.1333	1.03e-10	3.83e-08	Esterase AGAP003155	5.91e-75
contig119386	GJNK01119242	XLOC_044960	TRINITY_DN21528_c4_g1_i1	-1.9424	1.07e-10	3.92e-08
contig212691	GJNK01212489	XLOC_098084	TRINITY_DN27338_c3_g1_i5	-2.31699	1.1e-10	4.02e-08
contig49623	GJNK01049531	XLOC_016972	TRINITY_DN17490_c4_g1_i7	-22.5492	1.14e-10	4.13e-08	Apolipophorins	3.46e-08
contig178068	GJNK01177911	XLOC_076568	TRINITY_DN25154_c0_g1_i3	-0.739419	1.2e-10	4.25e-08	Zinc finger SWIM domain-containing protein 8	3.19e-176
contig173057	GJNK01172902	XLOC_073628	TRINITY_DN24848_c0_g3_i4	-1.77597	1.21e-10	4.26e-08	Protein VAC14 homolog	1.17e-44
contig49614	GJNK01049522	XLOC_016962	TRINITY_DN17490_c3_g1_i4	-20.6152	1.39e-10	4.83e-08
contig99661	GJNK01099520	XLOC_035644	TRINITY_DN20304_c0_g2_i2	-2.36261	1.44e-10	4.95e-08
contig37907	GJNK01037822	XLOC_012811	TRINITY_DN16734_c0_g1_i1	-0.678215	1.51e-10	5.05e-08	G patch domain-containing protein 1 homolog	1.81e-36
contig161670	GJNK01161518	XLOC_067569	TRINITY_DN24194_c0_g4_i1	-1.97684	1.5e-10	5.05e-08	Ecdysteroid UDP-glucosyltransferase	1.02e-05
contig186063	GJNK01185904	XLOC_081414	TRINITY_DN25654_c0_g1_i1	-1.20193	1.49e-10	5.05e-08	WD repeat domain phosphoinositide-interacting protein 4	3.48e-95
contig136304	GJNK01136160	XLOC_053654	TRINITY_DN22572_c1_g2_i2	-1.21444	1.63e-10	5.4e-08	CCR4-NOT transcription complex subunit 9	0.000362
contig91015	GJNK01090890	XLOC_032222	TRINITY_DN19836_c0_g1_i2	-1.37935	2.18e-10	7.04e-08	Bifunctional polynucleotide phosphatase/kinase	4.76e-125
contig72706	GJNK01072586	XLOC_025001	TRINITY_DN18786_c0_g4_i2	-2.16255	2.29e-10	7.34e-08
contig29178	GJNK01029105	XLOC_010071	TRINITY_DN16174_c0_g2_i1	-1.28644	2.48e-10	7.82e-08	Peroxisomal targeting signal 2 receptor	5.7e-58
contig143451	GJNK01143303	XLOC_057123	TRINITY_DN22984_c0_g1_i1	-0.94471	2.93e-10	9.07e-08	Raf homolog serine/threonine-protein kinase Raf	7.65e-64
contig37075	GJNK01036990	XLOC_012443	TRINITY_DN16672_c0_g1_i2	-2.01251	3.21e-10	9.85e-08
contig129132	GJNK01128988	XLOC_049443	TRINITY_DN22078_c0_g1_i1	-18.9074	3.88e-10	1.17e-07
contig59367	GJNK01059271	XLOC_019492	TRINITY_DN17930_c4_g8_i1	-10.9906	4.88e-10	1.46e-07
contig116225	GJNK01116081	XLOC_043547	TRINITY_DN21351_c2_g3_i2	-1.90535	5.09e-10	1.51e-07
contig103914	GJNK01103771	XLOC_037446	TRINITY_DN20564_c0_g6_i1	-9.42025	5.6e-10	1.64e-07
contig59363	GJNK01059267	XLOC_019490	TRINITY_DN17930_c4_g7_i1	-11.6031	5.72e-10	1.66e-07
contig123304	GJNK01123160	XLOC_046454	TRINITY_DN21717_c3_g1_i1	-0.870026	6.18e-10	1.78e-07	Zinc finger protein 665	7.94e-47
contig170386	GJNK01170231	XLOC_072263	TRINITY_DN24698_c0_g1_i8	-25.1536	7.08e-10	2.01e-07
contig11461	GJNK01011420	XLOC_000188	TRINITY_DN10341_c0_g1_i2	-0.988784	7.21e-10	2.03e-07
contig125305	GJNK01125161	XLOC_047516	TRINITY_DN21848_c0_g1_i4	-7.06548	8.07e-10	2.24e-07	Circadian clock-controlled protein	1.16e-06
contig170379	GJNK01170224	XLOC_072268	TRINITY_DN24698_c0_g2_i4	-25.0686	8.07e-10	2.24e-07
contig15116	GJNK01015070	XLOC_002144	TRINITY_DN12532_c0_g1_i1	-1.20128	8.85e-10	2.42e-07	Zinc finger and BTB domain-containing protein 41	5.56e-06
contig115059	GJNK01114915	XLOC_042579	TRINITY_DN21232_c1_g5_i3	-1.53804	8.9e-10	2.42e-07	Double-stranded RNA-specific editase Adar	1.57e-149
contig170995	GJNK01170840	XLOC_072467	TRINITY_DN24716_c0_g4_i2	-1.18352	9.77e-10	2.61e-07
contig170380	GJNK01170225	XLOC_072260	TRINITY_DN24698_c0_g1_i5	-24.1053	1.05e-09	2.77e-07
contig121604	GJNK01121460	XLOC_045750	TRINITY_DN21629_c0_g1_i1	-8.53484	1.17e-09	3.03e-07
contig195089	GJNK01194928	XLOC_087054	TRINITY_DN26223_c1_g1_i5	-0.840669	1.3e-09	3.34e-07	DNA-directed RNA polymerase III subunit RPC8	1.2e-59
contig59531	GJNK01059434	XLOC_019729	TRINITY_DN17961_c4_g1_i1	-2.16727	1.39e-09	3.55e-07
contig133843	GJNK01133699	XLOC_051959	TRINITY_DN22383_c1_g2_i1	-1.3424	1.4e-09	3.55e-07	Dolichyldiphosphatase 1	9.11e-62
contig211917	GJNK01211715	XLOC_098092	TRINITY_DN27339_c22_g2_i3	-10.9757	1.48e-09	3.74e-07	Vitellogenin	7.12e-111
contig16699	GJNK01016653	XLOC_003103	TRINITY_DN13211_c0_g1_i1	-10.7524	1.54e-09	3.83e-07
contig30954	GJNK01030881	XLOC_010477	TRINITY_DN16261_c0_g1_i2	-1.05511	1.53e-09	3.83e-07	Dr1-associated corepressor	2.81e-44
contig171323	GJNK01171168	XLOC_073178	TRINITY_DN24798_c0_g1_i4	-1.11616	1.59e-09	3.94e-07	Zinc finger MYND domain-containing protein 11	9.91e-21
contig166024	GJNK01165869	XLOC_069482	TRINITY_DN24406_c0_g3_i2	-1.76646	1.61e-09	3.95e-07
contig115054	GJNK01114910	XLOC_042574	TRINITY_DN21232_c1_g4_i1	-1.71279	1.67e-09	4.08e-07	Interleukin enhancer-binding factor 3	2.49e-16
contig12851	GJNK01012807	XLOC_000923	TRINITY_DN11392_c0_g1_i1	-2.40718	1.94e-09	4.71e-07
contig20762	GJNK01020715	XLOC_005763	TRINITY_DN14635_c0_g1_i1	-1.00116	1.99e-09	4.71e-07	FK506-binding protein-like	7.77e-13
contig22133	GJNK01022086	XLOC_006506	TRINITY_DN15001_c0_g1_i4	-0.742363	1.97e-09	4.71e-07	Small ubiquitin-related modifier 3	3e-28
contig177426	GJNK01177269	XLOC_076155	TRINITY_DN25113_c1_g2_i1	-1.46829	1.98e-09	4.71e-07	Protein neuralized	1.61e-105
contig183176	GJNK01183017	XLOC_080283	TRINITY_DN25532_c0_g1_i6	-24.4779	1.99e-09	4.71e-07
contig77511	GJNK01077389	XLOC_026662	TRINITY_DN19022_c3_g1_i1	-0.512506	2.23e-09	5.2e-07	Arginine--tRNA ligase, cytoplasmic	1.08e-166
contig147444	GJNK01147296	XLOC_059199	TRINITY_DN23233_c0_g2_i1	-1.37808	2.22e-09	5.2e-07	Hyaluronan-mediated motility receptor	2.06e-05
contig189201	GJNK01189042	XLOC_083542	TRINITY_DN25872_c5_g3_i1	-1.41471	2.47e-09	5.68e-07
contig95913	GJNK01095772	XLOC_033798	TRINITY_DN20065_c1_g3_i1	-1.5258	2.8e-09	6.41e-07	Tumor protein 63	3.94e-33
contig20177	GJNK01020130	XLOC_005343	TRINITY_DN14449_c0_g1_i1	-1.04025	3.41e-09	7.71e-07
contig179815	GJNK01179656	XLOC_077665	TRINITY_DN25261_c0_g2_i1	-1.36343	3.41e-09	7.71e-07
contig163934	GJNK01163780	XLOC_068118	TRINITY_DN24257_c0_g1_i1	-0.914518	3.64e-09	8.15e-07	Zinc finger protein 227	8.58e-50
contig213332	GJNK01213130	XLOC_099504	TRINITY_DN27499_c7_g1_i1	-1.28035	3.65e-09	8.15e-07	Chitin synthase chs-2	6.47e-42
contig213628	GJNK01213426	XLOC_098691	TRINITY_DN27408_c9_g5_i1	-1.0495	3.75e-09	8.32e-07	BTB/POZ domain-containing protein 17	3.22e-22
contig161675	GJNK01161523	XLOC_067570	TRINITY_DN24194_c0_g5_i1	-1.94727	4.03e-09	8.83e-07	Ecdysteroid UDP-glucosyltransferase	2.05e-14
contig170377	GJNK01170222	XLOC_072273	TRINITY_DN24698_c0_g3_i1	-12.5746	4.17e-09	9.08e-07
contig150234	GJNK01150086	XLOC_061323	TRINITY_DN23492_c0_g1_i1	-1.36812	4.43e-09	9.55e-07	Sodium-dependent proline transporter	9.68e-25
contig39557	GJNK01039471	XLOC_013547	TRINITY_DN16886_c0_g1_i1	-1.7506	4.67e-09	9.96e-07	Targeting protein for Xklp2 homolog	4.72e-14
contig114681	GJNK01114537	XLOC_042440	TRINITY_DN21213_c2_g1_i1	-1.12631	4.68e-09	9.96e-07	Protein regulator of cytokinesis 1	7.52e-45
contig169885	GJNK01169730	XLOC_071914	TRINITY_DN24658_c0_g2_i1	-1.81738	4.77e-09	1e-06	Transcription factor E2F1	4.45e-28
contig22147	GJNK01022100	XLOC_006510	TRINITY_DN15003_c0_g1_i1	-1.26285	5.07e-09	1.06e-06
contig140980	GJNK01140832	XLOC_055751	TRINITY_DN22812_c0_g1_i1	-2.42492	5.29e-09	1.1e-06	Homeobox protein H17	1.95e-12
contig147442	GJNK01147294	XLOC_059197	TRINITY_DN23233_c0_g1_i1	-1.34261	5.69e-09	1.17e-06
contig28361	GJNK01028306	XLOC_009595	TRINITY_DN16059_c1_g1_i1	-2.48254	6.34e-09	1.29e-06	Aristaless-related homeobox protein	2.38e-27
contig127238	GJNK01127094	XLOC_048576	TRINITY_DN21973_c2_g1_i3	-1.68227	6.4e-09	1.29e-06	Putative transcription factor Ovo-like 1	2.49e-10
contig170372	GJNK01170217	XLOC_072265	TRINITY_DN24698_c0_g2_i1	-10.2862	6.34e-09	1.29e-06
contig72748	GJNK01072628	XLOC_024434	TRINITY_DN18719_c1_g3_i1	-0.687252	6.52e-09	1.31e-06	Smad nuclear-interacting protein 1	2.41e-77
contig178083	GJNK01177926	XLOC_076439	TRINITY_DN25143_c1_g1_i4	-2.59041	6.69e-09	1.34e-06	Exocyst complex component 6	0
contig59357	GJNK01059261	XLOC_019483	TRINITY_DN17930_c4_g2_i2	-12.2319	7.01e-09	1.38e-06
contig96032	GJNK01095891	XLOC_033869	TRINITY_DN20073_c2_g5_i2	-1.44343	7e-09	1.38e-06
contig212183	GJNK01211981	XLOC_097925	TRINITY_DN27325_c8_g2_i1	-1.63518	6.96e-09	1.38e-06	Protein retinal degeneration B	0
contig167720	GJNK01167565	XLOC_071296	TRINITY_DN24595_c2_g1_i1	-1.3666	7.07e-09	1.39e-06	RNA-binding region-containing protein 3	3.14e-29
contig36874	GJNK01036789	XLOC_012526	TRINITY_DN16687_c6_g2_i1	-1.22707	7.4e-09	1.41e-06	Ubiquitin carboxyl-terminal hydrolase 1	3.22e-24
contig75210	GJNK01075089	XLOC_025563	TRINITY_DN18864_c1_g3_i1	-1.26131	7.43e-09	1.41e-06	Proliferating cell nuclear antigen	5.41e-139
contig140983	GJNK01140835	XLOC_055754	TRINITY_DN22812_c0_g1_i4	-2.59241	7.24e-09	1.41e-06	Homeobox protein H17	3.13e-12
contig145394	GJNK01145246	XLOC_058512	TRINITY_DN23157_c0_g1_i3	-1.02126	7.43e-09	1.41e-06	Protein TRC8 homolog	0
contig173056	GJNK01172901	XLOC_073629	TRINITY_DN24848_c0_g4_i1	-1.68856	7.28e-09	1.41e-06	Protein VAC14 homolog	3.41e-26
contig17360	GJNK01017314	XLOC_003545	TRINITY_DN13509_c1_g1_i1	-1.52456	7.61e-09	1.43e-06	Protein big brother	1.42e-68
contig95866	GJNK01095725	XLOC_033789	TRINITY_DN20064_c1_g4_i1	-1.8941	7.58e-09	1.43e-06	Cytochrome P450 9e2	6.18e-42
contig73582	GJNK01073461	XLOC_024859	TRINITY_DN18770_c0_g1_i1	-11.2731	7.94e-09	1.48e-06
contig145967	GJNK01145819	XLOC_058766	TRINITY_DN23190_c0_g1_i2	-1.99481	7.9e-09	1.48e-06	Protein cortex	4.7e-21
contig22381	GJNK01022334	XLOC_006664	TRINITY_DN15065_c0_g1_i1	-1.12163	8.21e-09	1.51e-06	Zinc finger HIT domain-containing protein 1	8.8e-33
contig14363	GJNK01014317	XLOC_001703	TRINITY_DN12143_c0_g1_i3	-23.4647	8.92e-09	1.64e-06
contig189208	GJNK01189049	XLOC_083540	TRINITY_DN25872_c5_g1_i9	-1.39244	9.15e-09	1.66e-06
contig184045	GJNK01183886	XLOC_080152	TRINITY_DN25520_c0_g3_i1	-6.49363	9.29e-09	1.68e-06
contig200966	GJNK01200803	XLOC_090672	TRINITY_DN26603_c2_g1_i6	-7.19263	9.39e-09	1.69e-06	Protein numb	3.66e-120
contig22710	GJNK01022663	XLOC_006941	TRINITY_DN15182_c0_g1_i1	-1.51586	9.54e-09	1.71e-06	NudC domain-containing protein 1	3.1e-42
contig127475	GJNK01127331	XLOC_049015	TRINITY_DN22024_c0_g1_i2	-1.19533	9.67e-09	1.71e-06	Origin recognition complex subunit 1	1.53e-144
contig140345	GJNK01140198	XLOC_055183	TRINITY_DN22747_c0_g3_i1	-1.96495	9.73e-09	1.71e-06	Zinc finger protein 385A	1.08e-08
contig105277	GJNK01105134	XLOC_037877	TRINITY_DN20627_c0_g1_i1	-0.793093	1e-08	1.76e-06	SUMO-conjugating enzyme UBC9-B	1.5e-71
contig157985	GJNK01157834	XLOC_065744	TRINITY_DN24000_c0_g1_i5	-1.45593	1.02e-08	1.79e-06	Protein white	1.53e-177
contig83929	GJNK01083806	XLOC_029148	TRINITY_DN19387_c1_g1_i7	-1.76955	1.06e-08	1.85e-06	Eukaryotic translation initiation factor 4E1	7.09e-75
contig96955	GJNK01096814	XLOC_034587	TRINITY_DN20170_c1_g5_i4	-2.64253	1.1e-08	1.91e-06	Tubulin alpha chain	3.23e-23
contig44457	GJNK01044367	XLOC_014901	TRINITY_DN17128_c0_g1_i3	-2.17016	1.11e-08	1.92e-06
contig102610	GJNK01102467	XLOC_036764	TRINITY_DN20469_c0_g1_i1	-1.46141	1.17e-08	2.01e-06	Palmitoyltransferase ZDHHC16A	2.96e-85
contig102148	GJNK01102005	XLOC_036622	TRINITY_DN20449_c1_g1_i1	-1.23088	1.24e-08	2.11e-06	Cyclin-dependent kinases regulatory subunit	1.79e-37
contig212692	GJNK01212490	XLOC_098085	TRINITY_DN27338_c3_g1_i6	-1.82275	1.31e-08	2.22e-06
contig54780	GJNK01054686	XLOC_018614	TRINITY_DN17777_c1_g5_i1	-1.24633	1.33e-08	2.24e-06	DDB1- and CUL4-associated factor 12	2.03e-93
contig202117	GJNK01201938	XLOC_091233	TRINITY_DN26656_c1_g1_i3	-1.79617	1.42e-08	2.39e-06	Meiosis regulator and mRNA stability factor 1	1.09e-120
contig173049	GJNK01172894	XLOC_073617	TRINITY_DN24848_c0_g1_i2	-1.8367	1.61e-08	2.63e-06	Protein VAC14 homolog	2.16e-17
contig170351	GJNK01170196	XLOC_072073	TRINITY_DN24678_c0_g3_i3	-1.3729	1.64e-08	2.66e-06	Sodium-independent sulfate anion transporter	1.23e-102
contig160743	GJNK01160591	XLOC_066390	TRINITY_DN24067_c0_g1_i3	-2.38337	1.66e-08	2.68e-06	Vitellogenin receptor	1.06e-142
contig126503	GJNK01126359	XLOC_048131	TRINITY_DN21915_c0_g1_i1	-1.46573	1.71e-08	2.75e-06	Nucleoporin GLE1	2.23e-55
contig73584	GJNK01073463	XLOC_024862	TRINITY_DN18770_c0_g3_i1	-11.2013	1.75e-08	2.8e-06	Protein yellow	5.23e-05
contig45730	GJNK01045640	XLOC_015368	TRINITY_DN17214_c0_g1_i1	-1.00528	1.88e-08	2.98e-06	tRNA-splicing endonuclease subunit Sen2	2.54e-33
contig92859	GJNK01092718	XLOC_033199	TRINITY_DN19978_c1_g1_i12	-22.9478	1.87e-08	2.98e-06
contig118155	GJNK01118011	XLOC_044110	TRINITY_DN21424_c2_g1_i1	-0.765461	1.93e-08	3.01e-06	La-related protein 7	9.78e-08
contig22494	GJNK01022447	XLOC_006969	TRINITY_DN15186_c0_g1_i9	-2.0772	1.96e-08	3.05e-06
contig14685	GJNK01014639	XLOC_001883	TRINITY_DN12318_c0_g1_i1	-0.750683	2e-08	3.09e-06
contig147495	GJNK01147347	XLOC_059527	TRINITY_DN23266_c3_g1_i1	-0.996653	2.05e-08	3.15e-06
contig25459	GJNK01025406	XLOC_008597	TRINITY_DN15774_c0_g1_i1	-0.661532	2.06e-08	3.17e-06	KRR1 small subunit processome component homolog	7.25e-138
contig170385	GJNK01170230	XLOC_072262	TRINITY_DN24698_c0_g1_i7	-10.6437	2.19e-08	3.35e-06
contig59356	GJNK01059260	XLOC_019482	TRINITY_DN17930_c4_g2_i1	-22.8179	2.25e-08	3.42e-06
contig179079	GJNK01178921	XLOC_077264	TRINITY_DN25223_c1_g4_i1	-2.40867	2.31e-08	3.49e-06
contig89849	GJNK01089725	XLOC_031469	TRINITY_DN19712_c0_g1_i1	-0.830537	2.46e-08	3.7e-06	Hepatoma-derived growth factor	1.77e-12
contig158373	GJNK01158222	XLOC_065564	TRINITY_DN23977_c0_g2_i6	-1.67465	2.51e-08	3.77e-06	Transmembrane and ubiquitin-like domain-containing protein 2	1.04e-16
contig78496	GJNK01078374	XLOC_027137	TRINITY_DN19094_c0_g2_i1	-1.216	2.58e-08	3.83e-06	Histone-binding protein RBBP7	2.26e-139
contig188049	GJNK01187890	XLOC_083614	TRINITY_DN25881_c0_g1_i8	-1.85234	2.57e-08	3.83e-06
contig201954	GJNK01201775	XLOC_091492	TRINITY_DN26682_c3_g1_i2	-0.985725	2.63e-08	3.9e-06	Apoptotic protease-activating factor 1	2.62e-34
contig177396	GJNK01177239	XLOC_076186	TRINITY_DN25116_c0_g1_i3	-0.973521	2.67e-08	3.93e-06	Nuclear pore complex protein Nup133	2.89e-172
contig159157	GJNK01159006	XLOC_065501	TRINITY_DN23968_c1_g3_i8	-1.94321	2.71e-08	3.98e-06	Stathmin	2.61e-10
contig147502	GJNK01147354	XLOC_059531	TRINITY_DN23266_c3_g2_i3	-0.983886	2.75e-08	4.01e-06	Nuclease-sensitive element-binding protein 1	6.69e-33
contig143700	GJNK01143552	XLOC_057755	TRINITY_DN23053_c0_g1_i6	-8.75803	2.83e-08	4.13e-06	E3 ubiquitin-protein transferase MAEA	4.01e-91
contig21072	GJNK01021025	XLOC_005925	TRINITY_DN14711_c0_g1_i1	-1.04565	2.92e-08	4.22e-06	U3 small nucleolar ribonucleoprotein protein IMP3	4.16e-72
contig76819	GJNK01076697	XLOC_026160	TRINITY_DN18955_c0_g1_i2	-1.75435	3.1e-08	4.43e-06	Protein spaetzle 5	2.21e-39
contig184909	GJNK01184750	XLOC_081149	TRINITY_DN25620_c0_g1_i2	-22.5923	3.09e-08	4.43e-06
contig148032	GJNK01147884	XLOC_059583	TRINITY_DN23272_c0_g2_i1	-4.09247	3.26e-08	4.64e-06
contig174444	GJNK01174289	XLOC_074572	TRINITY_DN24954_c0_g1_i3	-2.92895	3.33e-08	4.72e-06	Guanine nucleotide-binding protein G(o) subunit alpha	0
contig198897	GJNK01198734	XLOC_089027	TRINITY_DN26434_c2_g1_i4	-1.48564	3.38e-08	4.77e-06
contig128501	GJNK01128357	XLOC_049144	TRINITY_DN22040_c0_g1_i2	-1.497	3.51e-08	4.92e-06
contig206009	GJNK01205830	XLOC_093579	TRINITY_DN26905_c5_g1_i4	-1.02006	3.67e-08	5.12e-06	Exportin-5	0
contig21665	GJNK01021618	XLOC_006262	TRINITY_DN14876_c0_g1_i1	-1.11058	3.73e-08	5.19e-06	Probable U3 small nucleolar RNA-associated protein 11	3.67e-52
contig95861	GJNK01095720	XLOC_033785	TRINITY_DN20064_c1_g1_i1	-1.88233	3.9e-08	5.4e-06	Cytochrome P450 9e2	4.4e-66
contig185336	GJNK01185177	XLOC_081096	TRINITY_DN25612_c0_g1_i1	-0.567022	3.94e-08	5.44e-06	Neurofibromin	0
contig203353	GJNK01203174	XLOC_092075	TRINITY_DN26746_c3_g3_i4	-1.29727	4.07e-08	5.58e-06	Tyrosine-protein kinase receptor torso	1.62e-84
contig41263	GJNK01041177	XLOC_013831	TRINITY_DN16941_c0_g1_i4	-1.6017	4.2e-08	5.7e-06	G2/mitotic-specific cyclin-B1	3.48e-62
contig188215	GJNK01188056	XLOC_083638	TRINITY_DN25885_c1_g2_i4	-0.763675	4.32e-08	5.85e-06	Nucleolar protein 58	7.83e-75
contig190681	GJNK01190521	XLOC_084335	TRINITY_DN25949_c0_g2_i1	-0.755009	4.62e-08	6.18e-06	Vacuolar protein sorting-associated protein 8 homolog	0
contig210989	GJNK01210788	XLOC_096951	TRINITY_DN27230_c6_g1_i4	-1.33853	4.59e-08	6.18e-06	Probable RNA helicase armi	5.96e-140
contig143463	GJNK01143315	XLOC_057015	TRINITY_DN22968_c1_g2_i4	-1.00198	4.69e-08	6.25e-06	Enhancer of mRNA-decapping protein 4	3e-84
contig74716	GJNK01074595	XLOC_025320	TRINITY_DN18830_c0_g2_i1	-1.66432	4.8e-08	6.38e-06
contig69719	GJNK01069606	XLOC_023442	TRINITY_DN18553_c0_g3_i1	-1.92541	4.85e-08	6.41e-06
contig27261	GJNK01027207	XLOC_009216	TRINITY_DN15951_c0_g1_i1	-2.03497	4.95e-08	6.49e-06
contig152480	GJNK01152330	XLOC_061950	TRINITY_DN23557_c0_g2_i2	-2.08308	4.94e-08	6.49e-06	Cleavage stimulation factor subunit 2	4.99e-57
contig127287	GJNK01127143	XLOC_048574	TRINITY_DN21972_c0_g1_i2	-2.14921	5.02e-08	6.55e-06	Protein distal antenna	4.11e-12
contig100199	GJNK01100057	XLOC_035837	TRINITY_DN20336_c0_g1_i4	-1.27973	5.28e-08	6.87e-06	Mitoguardin	2.34e-160
contig24167	GJNK01024115	XLOC_007629	TRINITY_DN15451_c0_g2_i1	-2.19269	5.38e-08	6.98e-06
contig69714	GJNK01069601	XLOC_023437	TRINITY_DN18553_c0_g1_i1	-2.61887	5.48e-08	7.08e-06
contig115058	GJNK01114914	XLOC_042576	TRINITY_DN21232_c1_g4_i3	-1.78795	5.58e-08	7.16e-06	Double-stranded RNA-specific editase Adar	2.73e-07
contig178791	GJNK01178633	XLOC_077070	TRINITY_DN25207_c0_g1_i7	-1.65726	5.57e-08	7.16e-06
contig186044	GJNK01185885	XLOC_081485	TRINITY_DN25663_c0_g3_i1	-2.12053	5.6e-08	7.17e-06
contig24168	GJNK01024116	XLOC_007628	TRINITY_DN15451_c0_g1_i2	-2.05173	5.7e-08	7.22e-06
contig71802	GJNK01071689	XLOC_024191	TRINITY_DN18680_c0_g1_i3	-1.97531	5.7e-08	7.22e-06	Protein Wnt-7b	3.36e-123
contig183180	GJNK01183021	XLOC_080264	TRINITY_DN25532_c0_g1_i10	-22.1527	5.68e-08	7.22e-06
contig31956	GJNK01031874	XLOC_010679	TRINITY_DN16310_c2_g1_i1	-1.83286	5.85e-08	7.38e-06	E3 ubiquitin-protein ligase SIAH1	2.12e-12
contig13297	GJNK01013253	XLOC_001095	TRINITY_DN11562_c0_g1_i1	-1.01794	5.95e-08	7.48e-06	Transcription factor Dp-1	6.85e-108
contig35274	GJNK01035189	XLOC_011843	TRINITY_DN16548_c0_g1_i3	-1.70437	6.03e-08	7.55e-06	E3 ubiquitin-protein ligase sina	0.000369
contig161779	GJNK01161627	XLOC_067520	TRINITY_DN24190_c0_g1_i6	-2.33808	6.06e-08	7.56e-06	Proton-coupled amino acid transporter-like protein pathetic	2.01e-76
contig203332	GJNK01203153	XLOC_091969	TRINITY_DN26736_c1_g3_i6	-1.65105	6.22e-08	7.74e-06	Probable multidrug resistance-associated protein lethal(2)03659	5.91e-180
contig64471	GJNK01064369	XLOC_021522	TRINITY_DN18240_c0_g2_i1	-0.806939	6.37e-08	7.9e-06	SRSF protein kinase 2	7.58e-94
contig23974	GJNK01023922	XLOC_007524	TRINITY_DN15407_c0_g1_i1	-0.883064	6.48e-08	8.02e-06	c-Myc-binding protein homolog	6.83e-15
contig77701	GJNK01077579	XLOC_026881	TRINITY_DN19055_c0_g1_i1	-1.50279	6.61e-08	8.09e-06	Serine/threonine-protein kinase polo	0
contig121053	GJNK01120909	XLOC_045611	TRINITY_DN21610_c0_g1_i1	-0.695881	6.61e-08	8.09e-06	2-aminoethanethiol dioxygenase	1.98e-19
contig124949	GJNK01124805	XLOC_047393	TRINITY_DN21833_c0_g1_i1	-1.60852	6.57e-08	8.09e-06
contig182240	GJNK01182081	XLOC_079174	TRINITY_DN25420_c1_g2_i2	-14.7199	6.63e-08	8.09e-06	Major royal jelly protein 2	2.71e-12
contig27822	GJNK01027767	XLOC_009534	TRINITY_DN16039_c4_g1_i5	-6.09164	6.71e-08	8.16e-06	Protein takeout	1.73e-22
contig213810	GJNK01213608	XLOC_098696	TRINITY_DN27409_c7_g1_i4	-1.2457	7.25e-08	8.75e-06	Unconventional myosin-Va	0
contig165100	GJNK01164946	XLOC_068945	TRINITY_DN24347_c0_g2_i2	-0.936808	7.38e-08	8.89e-06	Methylthioribulose-1-phosphate dehydratase	9.03e-65
contig28585	GJNK01028530	XLOC_009729	TRINITY_DN16096_c0_g1_i1	-0.528948	8.38e-08	1e-05	Cullin-4B	0
contig102441	GJNK01102298	XLOC_036697	TRINITY_DN20457_c1_g1_i1	-1.26555	8.38e-08	1e-05	Protein singed	0
contig73162	GJNK01073042	XLOC_024693	TRINITY_DN18748_c0_g1_i2	-2.2782	8.56e-08	1.01e-05	Dynactin subunit 6	7.72e-37
contig178492	GJNK01178334	XLOC_077923	TRINITY_DN25289_c0_g3_i8	-21.8565	8.52e-08	1.01e-05	UDP-glucuronosyltransferase 1-2	4.56e-58
contig85922	GJNK01085799	XLOC_030349	TRINITY_DN19566_c0_g1_i1	-0.750741	8.79e-08	1.03e-05	WD repeat-containing protein 89	5.32e-28
contig177433	GJNK01177276	XLOC_076163	TRINITY_DN25113_c1_g4_i1	-1.28768	9.23e-08	1.08e-05
contig41363	GJNK01041277	XLOC_013676	TRINITY_DN16912_c0_g1_i1	-0.810644	9.48e-08	1.1e-05	Nucleolus and neural progenitor protein	9.56e-10
contig172910	GJNK01172755	XLOC_073374	TRINITY_DN24822_c0_g1_i8	-1.34268	9.46e-08	1.1e-05	NAD-dependent protein deacetylase Sirt7	8.95e-139
contig162386	GJNK01162234	XLOC_067354	TRINITY_DN24175_c0_g1_i2	-0.725831	9.7e-08	1.12e-05	FAS-associated factor 2-B	1.34e-99
contig21979	GJNK01021932	XLOC_006439	TRINITY_DN14961_c0_g1_i1	-0.463294	1e-07	1.15e-05	AP-1 complex subunit mu-1	0
contig114115	GJNK01113971	XLOC_042797	TRINITY_DN21263_c0_g1_i6	-1.10271	1e-07	1.15e-05	E3 ubiquitin-protein ligase rnf8	2.77e-18
contig138377	GJNK01138231	XLOC_054383	TRINITY_DN22671_c0_g2_i2	-1.80088	1.02e-07	1.16e-05	Ankyrin repeat domain-containing protein 6	9.49e-14
contig148662	GJNK01148514	XLOC_059917	TRINITY_DN23312_c0_g2_i3	-1.72039	1.02e-07	1.16e-05
contig165884	GJNK01165730	XLOC_069974	TRINITY_DN24456_c9_g7_i1	-7.54401	1.02e-07	1.16e-05	Vitellogenin	1.9e-82
contig181924	GJNK01181765	XLOC_079130	TRINITY_DN25416_c0_g1_i3	-3.67019	1.08e-07	1.21e-05	Ribonucleoside-diphosphate reductase large subunit	0
contig142836	GJNK01142688	XLOC_056683	TRINITY_DN22926_c1_g1_i10	-3.12154	1.1e-07	1.24e-05
contig45116	GJNK01045026	XLOC_015100	TRINITY_DN17161_c1_g2_i2	-1.35754	1.14e-07	1.27e-05	46 kDa FK506-binding nuclear protein	4.57e-46
contig179447	GJNK01179288	XLOC_077527	TRINITY_DN25245_c0_g4_i6	-1.24277	1.14e-07	1.27e-05
contig100890	GJNK01100747	XLOC_036161	TRINITY_DN20383_c0_g6_i1	-2.55778	1.16e-07	1.29e-05
contig189199	GJNK01189040	XLOC_083541	TRINITY_DN25872_c5_g2_i1	-1.50747	1.16e-07	1.29e-05
contig161938	GJNK01161786	XLOC_067066	TRINITY_DN24148_c0_g2_i1	-1.40696	1.2e-07	1.33e-05	Guanylate kinase-associated protein mars	1.72e-26
contig161750	GJNK01161598	XLOC_067004	TRINITY_DN24142_c3_g2_i1	-1.6086	1.23e-07	1.35e-05	Egl nine homolog 1	1.89e-05
contig165874	GJNK01165720	XLOC_069965	TRINITY_DN24456_c9_g2_i1	-7.46503	1.26e-07	1.39e-05	Vitellogenin	1.79e-44
contig156231	GJNK01156081	XLOC_064829	TRINITY_DN23890_c2_g2_i1	-0.849079	1.29e-07	1.41e-05
contig188679	GJNK01188520	XLOC_082933	TRINITY_DN25813_c1_g1_i1	-0.722325	1.29e-07	1.41e-05	Nuclear pore complex protein Nup54	4.35e-98
contig130185	GJNK01130041	XLOC_049937	TRINITY_DN22143_c0_g1_i3	-1.59131	1.31e-07	1.42e-05	Guanine nucleotide-binding protein G(o) subunit alpha	8.22e-124
contig173047	GJNK01172892	XLOC_073623	TRINITY_DN24848_c0_g2_i1	-1.50719	1.34e-07	1.46e-05	Protein VAC14 homolog	3.24e-25
contig8236	GJNK01008200	XLOC_101865	TRINITY_DN7997_c0_g1_i1	-4.9433	1.35e-07	1.46e-05
contig37512	GJNK01037427	XLOC_012840	TRINITY_DN16743_c0_g1_i4	-2.02809	1.36e-07	1.47e-05	Facilitated trehalose transporter Tret1	1.76e-54
contig201918	GJNK01201739	XLOC_090898	TRINITY_DN26626_c2_g1_i2	-0.936428	1.36e-07	1.47e-05	Protein unc-119 homolog	7.85e-84
contig53343	GJNK01053250	XLOC_017702	TRINITY_DN17610_c0_g1_i1	-0.619724	1.39e-07	1.49e-05	Protein SET	3.76e-71
contig156510	GJNK01156360	XLOC_064806	TRINITY_DN23886_c0_g2_i4	-2.25021	1.41e-07	1.5e-05
contig115002	GJNK01114858	XLOC_043058	TRINITY_DN21293_c0_g1_i2	-5.65382	1.44e-07	1.53e-05	Calmodulin	2.17e-45
contig26406	GJNK01026352	XLOC_008813	TRINITY_DN15842_c0_g1_i4	-1.01976	1.46e-07	1.54e-05	Replication protein A 32 kDa subunit	4.12e-28
contig94713	GJNK01094572	XLOC_033980	TRINITY_DN20082_c0_g5_i1	-0.818497	1.47e-07	1.55e-05	Zinc finger-containing ubiquitin peptidase 1	9.03e-95
contig170186	GJNK01170031	XLOC_071920	TRINITY_DN24659_c0_g1_i5	-1.85388	1.47e-07	1.55e-05	Rho GTPase-activating protein 11A	2.28e-22
contig87003	GJNK01086879	XLOC_030620	TRINITY_DN19595_c0_g3_i1	-6.13354	1.5e-07	1.56e-05	Vesicular integral-membrane protein VIP36	1.04e-92
contig167552	GJNK01167397	XLOC_070396	TRINITY_DN24505_c0_g5_i1	-1.20505	1.49e-07	1.56e-05	Rab3 GTPase-activating protein catalytic subunit	7.46e-98
contig131188	GJNK01131044	XLOC_050618	TRINITY_DN22226_c0_g3_i1	-1.65689	1.56e-07	1.63e-05	Protein NEDD1	1.78e-27
contig173980	GJNK01173825	XLOC_074153	TRINITY_DN24908_c0_g2_i1	-9.75237	1.7e-07	1.76e-05
contig16061	GJNK01016015	XLOC_002767	TRINITY_DN12972_c0_g1_i1	-0.680508	1.73e-07	1.78e-05	Mitotic checkpoint protein BUB3	5.06e-162
contig130452	GJNK01130308	XLOC_050055	TRINITY_DN22160_c1_g2_i2	-2.51886	1.72e-07	1.78e-05
contig146064	GJNK01145916	XLOC_058504	TRINITY_DN23155_c0_g1_i3	-1.51952	1.75e-07	1.79e-05	Ras-associated and pleckstrin homology domains-containing protein 1	1.92e-86
contig145976	GJNK01145828	XLOC_058771	TRINITY_DN23190_c0_g1_i8	-4.94425	1.75e-07	1.79e-05	Protein cortex	8.91e-11
contig166476	GJNK01166321	XLOC_070244	TRINITY_DN24488_c0_g1_i2	-0.962669	1.78e-07	1.81e-05	Phosphatidylinositol 3-kinase regulatory subunit alpha	5.76e-99
contig63311	GJNK01063210	XLOC_021210	TRINITY_DN18191_c0_g1_i2	-3.47428	1.8e-07	1.83e-05	COX assembly mitochondrial protein 2 homolog	1.67e-16
contig52503	GJNK01052410	XLOC_017414	TRINITY_DN17562_c4_g2_i2	-1.33705	1.82e-07	1.84e-05	Inositol-tetrakisphosphate 1-kinase	8.62e-14
contig194570	GJNK01194409	XLOC_087788	TRINITY_DN26298_c0_g1_i1	-0.581736	1.84e-07	1.85e-05	Kelch-like protein 5	0
contig162907	GJNK01162755	XLOC_068088	TRINITY_DN24253_c0_g1_i4	-10.2521	1.85e-07	1.87e-05	Dihydrolipoyl dehydrogenase, mitochondrial	7.93e-107
contig77265	GJNK01077143	XLOC_026203	TRINITY_DN18963_c2_g2_i6	-0.741386	1.87e-07	1.88e-05	U3 small nucleolar ribonucleoprotein protein IMP4	1.05e-117
contig79557	GJNK01079435	XLOC_027166	TRINITY_DN19102_c2_g4_i3	-1.46228	1.88e-07	1.88e-05
contig125372	GJNK01125228	XLOC_047819	TRINITY_DN21879_c1_g2_i5	-3.55762	1.88e-07	1.88e-05	Serine/threonine-protein kinase grp	7.45e-79
contig84983	GJNK01084860	XLOC_029780	TRINITY_DN19479_c0_g2_i1	-1.16248	1.92e-07	1.9e-05
contig159156	GJNK01159005	XLOC_065500	TRINITY_DN23968_c1_g3_i7	-2.14092	1.91e-07	1.9e-05	Stathmin	1.33e-10
contig202790	GJNK01202611	XLOC_092554	TRINITY_DN26796_c1_g2_i4	-9.48254	1.92e-07	1.9e-05	Trehalase	3.01e-55
contig172668	GJNK01172513	XLOC_073343	TRINITY_DN24818_c0_g4_i1	-1.25898	1.93e-07	1.91e-05
contig20581	GJNK01020534	XLOC_005758	TRINITY_DN14633_c0_g1_i1	-21.2345	1.96e-07	1.93e-05
contig24884	GJNK01024831	XLOC_008101	TRINITY_DN15618_c0_g1_i6	-0.720406	1.98e-07	1.93e-05	GATOR complex protein NPRL3	8.45e-154
contig153426	GJNK01153276	XLOC_062909	TRINITY_DN23671_c0_g4_i1	-0.725067	1.97e-07	1.93e-05	Mediator of RNA polymerase II transcription subunit 27	6.92e-102
contig205645	GJNK01205466	XLOC_093896	TRINITY_DN26943_c3_g1_i3	-0.96088	1.99e-07	1.93e-05	Constitutive coactivator of PPAR-gamma-like protein 1	2.38e-76
contig44261	GJNK01044171	XLOC_014827	TRINITY_DN17117_c0_g1_i1	-2.01253	2.02e-07	1.95e-05
contig135823	GJNK01135679	XLOC_053854	TRINITY_DN22598_c3_g2_i4	-1.35548	2.02e-07	1.95e-05	Nuclear pore membrane glycoprotein 210-like	4.85e-174
contig47078	GJNK01046988	XLOC_015628	TRINITY_DN17263_c6_g1_i3	-4.08605	2.03e-07	1.96e-05
contig124349	GJNK01124205	XLOC_047306	TRINITY_DN21818_c0_g2_i2	-1.05155	2.05e-07	1.97e-05	FGFR1 oncogene partner	3.39e-24
contig59364	GJNK01059268	XLOC_019488	TRINITY_DN17930_c4_g6_i2	-11.318	2.12e-07	2.02e-05
contig117871	GJNK01117727	XLOC_043976	TRINITY_DN21404_c0_g2_i6	-1.25054	2.12e-07	2.02e-05	Low-density lipoprotein receptor-related protein 1B	1.38e-08
contig131469	GJNK01131325	XLOC_051084	TRINITY_DN22283_c0_g1_i4	-1.15967	2.13e-07	2.02e-05	DCN1-like protein 3	5.39e-68
contig17651	GJNK01017604	XLOC_003871	TRINITY_DN13685_c0_g1_i1	-1.2224	2.21e-07	2.08e-05	UPF0454 protein C12orf49 homolog	4.92e-31
contig95112	GJNK01094971	XLOC_034058	TRINITY_DN20095_c0_g1_i2	-1.07026	2.23e-07	2.09e-05	RalA-binding protein 1	8.27e-66
contig148162	GJNK01148014	XLOC_059582	TRINITY_DN23271_c1_g1_i9	-6.21934	2.22e-07	2.09e-05
contig23808	GJNK01023756	XLOC_007710	TRINITY_DN15485_c0_g1_i3	-2.43634	2.36e-07	2.21e-05
contig14387	GJNK01014341	XLOC_001745	TRINITY_DN12184_c0_g1_i1	-0.604088	2.41e-07	2.24e-05	Protein BUD31 homolog	5.99e-73
contig78497	GJNK01078375	XLOC_027136	TRINITY_DN19094_c0_g1_i2	-1.23812	2.48e-07	2.3e-05	Histone-binding protein RBBP4	1.05e-148
contig92648	GJNK01092507	XLOC_033139	TRINITY_DN19970_c1_g3_i3	-21.0538	2.49e-07	2.31e-05	Acylamino-acid-releasing enzyme	4.96e-52
contig108203	GJNK01108060	XLOC_039418	TRINITY_DN20808_c0_g2_i1	-2.09216	2.5e-07	2.32e-05	Ribosomal protein S6 kinase delta-1	1.05e-35
contig120447	GJNK01120303	XLOC_045061	TRINITY_DN21543_c5_g1_i5	-1.45959	2.54e-07	2.34e-05	THAP domain-containing protein 1	1.33e-23
contig116279	GJNK01116135	XLOC_043951	TRINITY_DN21400_c0_g3_i1	-1.93529	2.59e-07	2.37e-05	Retinol dehydrogenase 7	6.92e-09
contig171068	GJNK01170913	XLOC_073081	TRINITY_DN24787_c0_g2_i2	-1.12195	2.64e-07	2.41e-05	Protein UBASH3A homolog	5.82e-74
contig134173	GJNK01134029	XLOC_052116	TRINITY_DN22402_c0_g1_i1	-1.5439	2.78e-07	2.53e-05	WD repeat domain phosphoinositide-interacting protein 3	1.54e-65
contig212385	GJNK01212183	XLOC_097958	TRINITY_DN27328_c3_g1_i3	-0.661491	2.81e-07	2.56e-05	Voltage-dependent T-type calcium channel subunit alpha-1G	4.48e-175
contig19923	GJNK01019876	XLOC_005371	TRINITY_DN14457_c0_g1_i2	-3.11599	2.89e-07	2.61e-05
contig34040	GJNK01033958	XLOC_011526	TRINITY_DN16474_c0_g2_i2	-2.0637	2.91e-07	2.61e-05
contig56644	GJNK01056549	XLOC_018784	TRINITY_DN17802_c1_g3_i1	-1.88314	2.91e-07	2.61e-05
contig96948	GJNK01096807	XLOC_034586	TRINITY_DN20170_c1_g2_i2	-2.60027	2.87e-07	2.61e-05	Tubulin alpha chain	6.22e-137
contig167340	GJNK01167185	XLOC_071324	TRINITY_DN24597_c1_g1_i11	-20.9382	2.9e-07	2.61e-05	Cytochrome P450 9e2	5.42e-79
contig171703	GJNK01171548	XLOC_072792	TRINITY_DN24757_c0_g2_i1	-10.8656	2.9e-07	2.61e-05
contig89579	GJNK01089455	XLOC_031429	TRINITY_DN19702_c0_g2_i2	-1.83675	2.96e-07	2.64e-05
contig27481	GJNK01027426	XLOC_009180	TRINITY_DN15940_c1_g1_i5	-1.35599	2.98e-07	2.65e-05	ADP-ribosylation factor-like protein 5A	1.32e-95
contig192122	GJNK01191961	XLOC_085152	TRINITY_DN26030_c0_g3_i2	-1.38554	3.12e-07	2.76e-05	Nucleosome assembly protein 1-like 4	8.23e-07
contig159846	GJNK01159695	XLOC_065914	TRINITY_DN24017_c1_g7_i1	-0.851712	3.29e-07	2.89e-05	Facilitated trehalose transporter Tret1-1	1.19e-11
contig202947	GJNK01202768	XLOC_091818	TRINITY_DN26720_c1_g2_i2	-1.01624	3.41e-07	2.98e-05	Translation initiation factor eIF-2B subunit beta	5.83e-70
contig104593	GJNK01104450	XLOC_037732	TRINITY_DN20605_c0_g1_i3	-3.12196	3.49e-07	3.04e-05	Cytochrome P450 9e2	6.35e-33
contig152256	GJNK01152106	XLOC_061851	TRINITY_DN23546_c0_g1_i1	-1.58598	3.58e-07	3.1e-05	N6-adenosine-methyltransferase subunit METTL3	0
contig148160	GJNK01148012	XLOC_059580	TRINITY_DN23271_c1_g1_i7	-2.17086	3.61e-07	3.12e-05
contig72291	GJNK01072171	XLOC_024964	TRINITY_DN18782_c2_g3_i1	-0.87482	3.62e-07	3.13e-05	Adenylate kinase isoenzyme 6	1.08e-65
contig26214	GJNK01026160	XLOC_008704	TRINITY_DN15809_c0_g2_i1	-0.65899	3.65e-07	3.14e-05	Cyclin-H	4.7e-73
contig165883	GJNK01165729	XLOC_069969	TRINITY_DN24456_c9_g4_i3	-7.46666	3.71e-07	3.19e-05	Vitellogenin	4.51e-68
contig131283	GJNK01131139	XLOC_050611	TRINITY_DN22225_c0_g1_i3	-1.21849	3.91e-07	3.35e-05	Cell division control protein 45 homolog	7.22e-118
contig207879	GJNK01207698	XLOC_094942	TRINITY_DN27039_c1_g3_i1	-1.19457	3.92e-07	3.35e-05	Breast carcinoma-amplified sequence 3 homolog	5.23e-126
contig143453	GJNK01143305	XLOC_057126	TRINITY_DN22984_c0_g3_i1	-0.957628	3.99e-07	3.4e-05
contig198423	GJNK01198260	XLOC_088906	TRINITY_DN26423_c0_g3_i2	-1.74437	4.07e-07	3.46e-05	Thyroid adenoma-associated protein homolog	8.95e-68
contig145688	GJNK01145540	XLOC_058296	TRINITY_DN23129_c4_g1_i12	-8.25939	4.11e-07	3.47e-05
contig148595	GJNK01148447	XLOC_060487	TRINITY_DN23388_c0_g1_i2	-1.3625	4.1e-07	3.47e-05	Tudor domain-containing protein 6	5e-08
contig158661	GJNK01158510	XLOC_065193	TRINITY_DN23940_c1_g2_i2	-20.6355	4.29e-07	3.61e-05	Signal recognition particle 54 kDa protein	1.95e-37
contig156515	GJNK01156365	XLOC_064040	TRINITY_DN23802_c1_g2_i2	-1.67386	4.39e-07	3.68e-05	Platelet-activating factor acetylhydrolase IB subunit beta homolog	6.05e-77
contig150516	GJNK01150368	XLOC_061001	TRINITY_DN23447_c0_g3_i4	-2.20589	4.41e-07	3.69e-05
contig179701	GJNK01179542	XLOC_077658	TRINITY_DN25260_c0_g2_i1	-0.793525	4.41e-07	3.69e-05	Vacuolar protein sorting-associated protein 51 homolog	3.06e-26
contig208523	GJNK01208342	XLOC_095239	TRINITY_DN27063_c0_g2_i1	-20.6113	4.43e-07	3.69e-05	Acylamino-acid-releasing enzyme	9.64e-51
contig33830	GJNK01033748	XLOC_011445	TRINITY_DN16460_c0_g2_i1	-1.14215	4.49e-07	3.71e-05	Tubulin gamma-1 chain	3.87e-26
contig79094	GJNK01078972	XLOC_027757	TRINITY_DN19190_c2_g1_i2	-5.11528	4.52e-07	3.74e-05
contig115188	GJNK01115044	XLOC_042682	TRINITY_DN21247_c0_g7_i1	-2.60021	4.57e-07	3.76e-05	THAP domain-containing protein 11	1.6e-06
contig165878	GJNK01165724	XLOC_069970	TRINITY_DN24456_c9_g5_i1	-7.32172	4.56e-07	3.76e-05	Vitellogenin	2.89e-44
contig134175	GJNK01134031	XLOC_052118	TRINITY_DN22402_c0_g2_i1	-1.42866	4.63e-07	3.8e-05	WD repeat domain phosphoinositide-interacting protein 3	3.46e-66
contig137016	GJNK01136871	XLOC_053665	TRINITY_DN22574_c0_g3_i1	-2.5269	4.66e-07	3.8e-05
contig213047	GJNK01212845	XLOC_098276	TRINITY_DN27361_c3_g2_i4	-1.0145	4.65e-07	3.8e-05
contig46091	GJNK01046001	XLOC_015380	TRINITY_DN17218_c0_g3_i2	-1.23926	4.72e-07	3.83e-05	CDC42 small effector protein homolog	7.74e-25
contig25456	GJNK01025403	XLOC_008612	TRINITY_DN15784_c0_g1_i2	-0.773235	4.77e-07	3.85e-05	Arfaptin-2	6.3e-108
contig188043	GJNK01187884	XLOC_083617	TRINITY_DN25881_c0_g3_i1	-1.60285	4.79e-07	3.86e-05
contig32339	GJNK01032257	XLOC_010941	TRINITY_DN16364_c4_g2_i2	-1.36642	4.84e-07	3.88e-05
contig41887	GJNK01041801	XLOC_014077	TRINITY_DN16983_c0_g1_i2	-6.17329	4.88e-07	3.9e-05	Serine protease inhibitor dipetalogastin	4.62e-07
contig172904	GJNK01172749	XLOC_073368	TRINITY_DN24822_c0_g1_i2	-20.5343	4.89e-07	3.9e-05	Probable 28S ribosomal protein S6, mitochondrial	3.15e-51
contig59168	GJNK01059073	XLOC_019556	TRINITY_DN17939_c6_g2_i8	-1.06493	4.94e-07	3.93e-05	Replication factor C subunit 2	4.13e-174
contig211923	GJNK01211721	XLOC_098098	TRINITY_DN27339_c25_g1_i1	-10.1874	5.05e-07	4.01e-05	Vitellogenin	1.41e-15
contig48079	GJNK01047989	XLOC_015968	TRINITY_DN17327_c0_g1_i2	-0.531851	5.1e-07	4.04e-05	RNA-binding protein NOB1	1.87e-53
contig86726	GJNK01086602	XLOC_030213	TRINITY_DN19544_c0_g1_i2	-0.941356	5.16e-07	4.08e-05	Transcription factor A, mitochondrial	2.42e-18
contig65184	GJNK01065081	XLOC_021780	TRINITY_DN18283_c0_g1_i2	-1.67973	5.3e-07	4.17e-05	2',5'-phosphodiesterase 12	4.35e-58
contig161305	GJNK01161153	XLOC_066687	TRINITY_DN24107_c2_g1_i1	-2.08315	5.32e-07	4.18e-05	Protein maelstrom homolog	2.81e-26
contig101019	GJNK01100876	XLOC_036062	TRINITY_DN20370_c0_g1_i3	-0.76274	5.44e-07	4.27e-05	ATP-binding cassette sub-family F member 2	0
contig163318	GJNK01163166	XLOC_067798	TRINITY_DN24219_c0_g2_i5	-1.5338	5.51e-07	4.31e-05
contig161822	GJNK01161670	XLOC_066977	TRINITY_DN24138_c0_g2_i3	-1.57666	5.62e-07	4.38e-05
contig106650	GJNK01106507	XLOC_038579	TRINITY_DN20712_c1_g1_i1	-1.67232	5.68e-07	4.41e-05	Probable E3 ubiquitin-protein ligase MGRN1	5.36e-10
contig107624	GJNK01107481	XLOC_039162	TRINITY_DN20782_c0_g1_i1	-20.4044	5.78e-07	4.48e-05
contig158633	GJNK01158482	XLOC_065734	TRINITY_DN23999_c0_g1_i7	-3.55942	5.87e-07	4.54e-05	Centromere protein S	8.59e-12
contig127598	GJNK01127454	XLOC_049572	TRINITY_DN22097_c1_g1_i2	-7.83936	5.89e-07	4.55e-05	Vitellogenin	4.54e-31
contig18139	GJNK01018092	XLOC_004069	TRINITY_DN13804_c0_g1_i1	-1.2647	5.92e-07	4.56e-05	E3 ubiquitin-protein ligase RNF4	1.04e-08
contig99664	GJNK01099523	XLOC_035645	TRINITY_DN20304_c0_g3_i2	-2.02203	5.94e-07	4.56e-05
contig117792	GJNK01117648	XLOC_044126	TRINITY_DN21426_c3_g2_i1	-1.64594	5.95e-07	4.56e-05
contig90205	GJNK01090081	XLOC_031642	TRINITY_DN19738_c0_g1_i1	-2.43475	6.14e-07	4.69e-05
contig215807	GJNK01215604	XLOC_099819	TRINITY_DN27524_c8_g1_i1	-2.11286	6.16e-07	4.7e-05
contig136935	GJNK01136791	XLOC_053547	TRINITY_DN22562_c0_g1_i2	-0.542873	6.19e-07	4.71e-05	Mortality factor 4-like protein 1	3.39e-130
contig82381	GJNK01082259	XLOC_028440	TRINITY_DN19276_c1_g2_i6	-1.74784	6.25e-07	4.74e-05
contig92854	GJNK01092713	XLOC_033206	TRINITY_DN19978_c1_g1_i7	-12.7131	6.24e-07	4.74e-05
contig126423	GJNK01126279	XLOC_048161	TRINITY_DN21918_c1_g1_i2	-0.991735	6.42e-07	4.86e-05
contig194267	GJNK01194106	XLOC_086553	TRINITY_DN26176_c3_g4_i2	-0.942942	6.53e-07	4.93e-05	Serine/threonine-protein kinase D1	1.47e-179
contig166713	GJNK01166558	XLOC_069915	TRINITY_DN24451_c0_g2_i1	-5.16483	6.58e-07	4.96e-05
contig19629	GJNK01019582	XLOC_005198	TRINITY_DN14381_c0_g1_i1	-0.900578	6.63e-07	4.98e-05	Protein CLP1 homolog	0
contig23073	GJNK01023026	XLOC_007002	TRINITY_DN15205_c0_g1_i1	-0.862916	7.08e-07	5.3e-05	Partner of Y14 and mago	2.57e-20
contig24614	GJNK01024561	XLOC_007932	TRINITY_DN15560_c0_g1_i1	-0.743952	7.1e-07	5.3e-05	U3 small nucleolar RNA-associated protein 18 homolog	7.15e-91
contig113604	GJNK01113460	XLOC_041835	TRINITY_DN21129_c0_g1_i4	-6.00307	7.13e-07	5.32e-05	WD repeat-containing protein 91	5.93e-69
contig16480	GJNK01016434	XLOC_003022	TRINITY_DN13151_c0_g1_i1	-1.17765	7.31e-07	5.44e-05
contig92643	GJNK01092502	XLOC_033137	TRINITY_DN19970_c1_g3_i1	-9.35747	7.39e-07	5.49e-05	Acylamino-acid-releasing enzyme	7.85e-65
contig152479	GJNK01152329	XLOC_061951	TRINITY_DN23557_c0_g3_i1	-2.21779	7.43e-07	5.5e-05	Cleavage stimulation factor subunit 2	0.000132
contig142825	GJNK01142677	XLOC_056695	TRINITY_DN22926_c1_g3_i1	-2.11686	7.48e-07	5.52e-05
contig154698	GJNK01154548	XLOC_063419	TRINITY_DN23735_c1_g2_i1	-1.04486	7.5e-07	5.53e-05	Synaptic functional regulator FMR1	4.91e-140
contig193660	GJNK01193499	XLOC_086190	TRINITY_DN26141_c0_g2_i1	-1.21543	7.58e-07	5.57e-05
contig19548	GJNK01019501	XLOC_005152	TRINITY_DN14359_c0_g1_i3	-4.49678	7.66e-07	5.61e-05
contig161344	GJNK01161192	XLOC_066726	TRINITY_DN24112_c0_g2_i1	-1.51902	7.82e-07	5.72e-05	Kinesin-like protein Klp61F	4.69e-105
contig214264	GJNK01214061	XLOC_098963	TRINITY_DN27441_c11_g2_i1	-0.559022	7.86e-07	5.73e-05	Syndetin	1.24e-107
contig142827	GJNK01142679	XLOC_056685	TRINITY_DN22926_c1_g1_i5	-2.74665	7.93e-07	5.77e-05
contig157134	GJNK01156984	XLOC_064506	TRINITY_DN23851_c0_g4_i2	-1.24651	7.98e-07	5.79e-05	BRISC and BRCA1-A complex member 2	8.26e-24
contig16942	GJNK01016896	XLOC_003320	TRINITY_DN13351_c0_g1_i2	-20.1451	8.02e-07	5.8e-05
contig164274	GJNK01164120	XLOC_068572	TRINITY_DN24309_c0_g1_i11	-8.1216	8.03e-07	5.8e-05	Mitochondrial import inner membrane translocase subunit TIM14	4.58e-31
contig145543	GJNK01145395	XLOC_058662	TRINITY_DN23177_c0_g1_i11	-20.1391	8.08e-07	5.83e-05	RuvB-like helicase 1	4.88e-127
contig24298	GJNK01024246	XLOC_008011	TRINITY_DN15588_c0_g1_i1	-0.699896	8.21e-07	5.9e-05	Zinc finger protein 2	7.6e-43
contig90123	GJNK01089999	XLOC_031693	TRINITY_DN19743_c0_g1_i2	-1.07868	8.29e-07	5.95e-05	S-phase kinase-associated protein 2	8.55e-40
contig170384	GJNK01170229	XLOC_072271	TRINITY_DN24698_c0_g2_i7	-11.0325	8.42e-07	6.02e-05
contig90061	GJNK01089937	XLOC_031943	TRINITY_DN19787_c0_g1_i1	-0.718908	8.93e-07	6.37e-05	Transcription factor IIIB 90 kDa subunit	5.5e-110
contig144246	GJNK01144098	XLOC_057621	TRINITY_DN23038_c0_g2_i1	-1.00699	8.94e-07	6.37e-05	Death-associated inhibitor of apoptosis 2	7.52e-22
contig184037	GJNK01183878	XLOC_080137	TRINITY_DN25520_c0_g1_i1	-1.27886	9.02e-07	6.4e-05	Spermine synthase	1.98e-61
contig124310	GJNK01124166	XLOC_047989	TRINITY_DN21896_c1_g1_i4	-8.58269	9.13e-07	6.47e-05	Calcium-binding protein E63-1	7.71e-45
contig137013	GJNK01136868	XLOC_053664	TRINITY_DN22574_c0_g2_i1	-2.39832	9.26e-07	6.53e-05
contig202192	GJNK01202013	XLOC_091335	TRINITY_DN26665_c0_g2_i2	-11.1336	9.34e-07	6.58e-05
contig34673	GJNK01034589	XLOC_011776	TRINITY_DN16525_c0_g2_i7	-2.85671	9.57e-07	6.73e-05	Insulin	1.21e-05
contig74983	GJNK01074862	XLOC_025748	TRINITY_DN18892_c0_g1_i1	-7.57271	9.58e-07	6.73e-05
contig173979	GJNK01173824	XLOC_074152	TRINITY_DN24908_c0_g1_i2	-9.91708	9.72e-07	6.81e-05
contig152258	GJNK01152108	XLOC_061853	TRINITY_DN23546_c0_g2_i1	-1.91137	9.78e-07	6.84e-05
contig24593	GJNK01024540	XLOC_007902	TRINITY_DN15548_c0_g1_i3	-1.09621	9.89e-07	6.88e-05
contig88085	GJNK01087961	XLOC_030723	TRINITY_DN19610_c0_g1_i4	-1.92122	9.89e-07	6.88e-05
contig217705	GJNK01217499	XLOC_101009	TRINITY_DN27640_c6_g1_i1	-1.03326	9.92e-07	6.88e-05	Gag-Pol polyprotein	1.07e-17
contig26567	GJNK01026513	XLOC_008972	TRINITY_DN15890_c0_g1_i1	-0.844951	1.02e-06	7.05e-05
contig143452	GJNK01143304	XLOC_057124	TRINITY_DN22984_c0_g2_i1	-0.87717	1.02e-06	7.05e-05	Raf homolog serine/threonine-protein kinase Raf	0
contig142829	GJNK01142681	XLOC_056686	TRINITY_DN22926_c1_g1_i6	-2.07576	1.03e-06	7.07e-05
contig177307	GJNK01177150	XLOC_076122	TRINITY_DN25111_c0_g1_i5	-0.829217	1.03e-06	7.07e-05	Protein MMS22-like	1.76e-14
contig96020	GJNK01095879	XLOC_033864	TRINITY_DN20073_c2_g2_i1	-1.4143	1.04e-06	7.15e-05
contig95189	GJNK01095048	XLOC_033530	TRINITY_DN20027_c4_g2_i2	-0.811393	1.05e-06	7.16e-05	Syntaxin-12	6.5e-22
contig121305	GJNK01121161	XLOC_046312	TRINITY_DN21698_c0_g2_i1	-0.536759	1.06e-06	7.21e-05	Sentrin-specific protease	3.26e-71
contig188501	GJNK01188342	XLOC_083084	TRINITY_DN25829_c0_g1_i4	-1.60289	1.06e-06	7.21e-05	Male-specific lethal 1-like 1	5.46e-25
contig199798	GJNK01199635	XLOC_090170	TRINITY_DN26550_c2_g2_i1	-0.716489	1.06e-06	7.21e-05	General transcription factor IIE subunit 1	8.95e-30
contig167442	GJNK01167287	XLOC_070371	TRINITY_DN24503_c0_g1_i3	-1.36173	1.08e-06	7.29e-05
contig130455	GJNK01130311	XLOC_050053	TRINITY_DN22160_c1_g1_i3	-2.07672	1.08e-06	7.33e-05	Protein white	3.49e-175
contig169021	GJNK01168866	XLOC_072216	TRINITY_DN24693_c6_g1_i3	-0.855179	1.09e-06	7.33e-05	N-acetyltransferase ESCO2	3.08e-44
contig10666	GJNK01010628	XLOC_102375	TRINITY_DN9721_c0_g1_i1	-11.901	1.09e-06	7.36e-05	Vitellogenin	3.35e-28
contig69820	GJNK01069707	XLOC_023506	TRINITY_DN18564_c0_g2_i2	-1.69452	1.12e-06	7.54e-05	Glycogen synthase kinase-3 beta	0.000372
contig96499	GJNK01096358	XLOC_034769	TRINITY_DN20195_c2_g2_i3	-0.70937	1.14e-06	7.65e-05	Protein lin-7 homolog C	6.47e-98
contig43715	GJNK01043625	XLOC_014619	TRINITY_DN17077_c0_g1_i2	-0.557684	1.15e-06	7.67e-05	U6 snRNA-associated Sm-like protein LSm4	1.36e-51
contig130311	GJNK01130167	XLOC_050019	TRINITY_DN22155_c0_g3_i1	-2.25346	1.15e-06	7.67e-05
contig137151	GJNK01137006	XLOC_053784	TRINITY_DN22592_c0_g1_i1	-1.56497	1.15e-06	7.67e-05	Egl nine homolog 1	9.21e-81
contig203720	GJNK01203541	XLOC_092581	TRINITY_DN26800_c2_g1_i4	-1.72556	1.15e-06	7.67e-05	Integrator complex subunit 1	0
contig44856	GJNK01044766	XLOC_014973	TRINITY_DN17140_c0_g1_i4	-2.09984	1.21e-06	8e-05
contig95532	GJNK01095391	XLOC_033681	TRINITY_DN20048_c0_g2_i1	-1.88218	1.21e-06	8.01e-05	Kinesin-like protein Klp10A	3.61e-13
contig168217	GJNK01168062	XLOC_070698	TRINITY_DN24537_c0_g1_i1	-2.46545	1.24e-06	8.15e-05	Programmed cell death protein 4	9.85e-70
contig27255	GJNK01027201	XLOC_009215	TRINITY_DN15950_c0_g1_i1	-1.83467	1.26e-06	8.23e-05
contig202184	GJNK01202005	XLOC_091457	TRINITY_DN26677_c1_g2_i2	-0.84786	1.26e-06	8.23e-05	Malectin	3.69e-73
contig215802	GJNK01215599	XLOC_099814	TRINITY_DN27524_c7_g1_i1	-2.36191	1.28e-06	8.35e-05	Thrombospondin-type laminin G domain and EAR repeat-containing protein	5.53e-07
contig190667	GJNK01190507	XLOC_083994	TRINITY_DN25918_c0_g1_i3	-2.92561	1.32e-06	8.58e-05	Putative vitellogenin receptor	0
contig201262	GJNK01201099	XLOC_091598	TRINITY_DN26697_c1_g4_i2	-1.74592	1.34e-06	8.69e-05
contig113401	GJNK01113257	XLOC_041873	TRINITY_DN21137_c0_g1_i3	-3.57566	1.38e-06	8.93e-05	Hsc70-interacting protein	2.06e-71
contig134543	GJNK01134399	XLOC_052319	TRINITY_DN22426_c0_g1_i4	-1.1345	1.39e-06	8.95e-05	Protein wntless	0
contig145452	GJNK01145304	XLOC_058869	TRINITY_DN23199_c1_g1_i7	-1.67239	1.39e-06	8.95e-05
contig151718	GJNK01151569	XLOC_061440	TRINITY_DN23504_c1_g1_i2	-1.08412	1.4e-06	9.02e-05	Zinc finger protein ubi-d4	7.28e-61
contig122158	GJNK01122014	XLOC_046055	TRINITY_DN21668_c2_g6_i1	-1.4556	1.42e-06	9.12e-05
contig27455	GJNK01027400	XLOC_009308	TRINITY_DN15971_c0_g4_i2	-1.42929	1.44e-06	9.2e-05	Adenine phosphoribosyltransferase	9.48e-48
contig162064	GJNK01161912	XLOC_066993	TRINITY_DN24141_c0_g1_i1	-7.8789	1.45e-06	9.26e-05	Trehalase	1.3e-57
contig176143	GJNK01175986	XLOC_075429	TRINITY_DN25041_c1_g6_i1	-0.787093	1.46e-06	9.29e-05	CTP synthase	0
contig109241	GJNK01109097	XLOC_039920	TRINITY_DN20866_c0_g3_i1	-2.06892	1.5e-06	9.56e-05
contig126424	GJNK01126280	XLOC_048162	TRINITY_DN21918_c1_g1_i3	-2.13251	1.5e-06	9.56e-05
contig60067	GJNK01059968	XLOC_020565	TRINITY_DN18088_c0_g1_i1	-1.57281	1.53e-06	9.72e-05	Protein Smaug homolog 2	1.34e-24
contig64477	GJNK01064375	XLOC_021554	TRINITY_DN18244_c0_g1_i4	-19.5996	1.59e-06	0.000100465
contig66348	GJNK01066243	XLOC_022206	TRINITY_DN18355_c0_g1_i4	-2.20239	1.62e-06	0.000101642	Transcription factor MafB	9.41e-24
contig175963	GJNK01175806	XLOC_075309	TRINITY_DN25027_c2_g2_i1	-0.885233	1.65e-06	0.000103603	Leucine-rich repeat protein 1	2.26e-43
contig14530	GJNK01014484	XLOC_001784	TRINITY_DN12222_c0_g1_i1	-0.935937	1.69e-06	0.000105818	Zinc finger protein 300	1.09e-41
contig64857	GJNK01064755	XLOC_021572	TRINITY_DN18248_c0_g1_i1	-2.57169	1.69e-06	0.000105818	Putative ankyrin repeat protein RF_0381	8.74e-26
contig125357	GJNK01125213	XLOC_047594	TRINITY_DN21854_c0_g1_i4	-1.01543	1.71e-06	0.000106631	Non-structural maintenance of chromosomes element 3 homolog	1.42e-21
contig24933	GJNK01024880	XLOC_008092	TRINITY_DN15614_c0_g1_i2	-0.88778	1.72e-06	0.000106972	Developmentally-regulated GTP-binding protein 2	0
contig116245	GJNK01116101	XLOC_043184	TRINITY_DN21305_c0_g2_i1	-1.73584	1.74e-06	0.000108245
contig133505	GJNK01133361	XLOC_051699	TRINITY_DN22354_c1_g1_i7	-3.076	1.78e-06	0.000110185	Eclosion hormone	5.65e-20
contig144022	GJNK01143874	XLOC_058052	TRINITY_DN23100_c0_g1_i2	-1.09844	1.78e-06	0.000110185	Zinc finger protein 629	2.82e-23
contig190649	GJNK01190489	XLOC_084458	TRINITY_DN25960_c1_g3_i1	-1.43479	1.78e-06	0.000110185
contig186220	GJNK01186061	XLOC_081463	TRINITY_DN25659_c1_g3_i4	-1.36451	1.81e-06	0.000111231	Atypical protein kinase C	0
contig152600	GJNK01152450	XLOC_062061	TRINITY_DN23573_c0_g3_i1	-1.66075	1.82e-06	0.000111625	Ecdysteroid UDP-glucosyltransferase	4.97e-44
contig187770	GJNK01187611	XLOC_082462	TRINITY_DN25756_c0_g1_i14	-2.42818	1.82e-06	0.000111625
contig135361	GJNK01135217	XLOC_052789	TRINITY_DN22472_c0_g7_i1	-0.623505	1.85e-06	0.000113361	TP53-regulated inhibitor of apoptosis 1	8.3e-20
contig21498	GJNK01021451	XLOC_006173	TRINITY_DN14824_c0_g1_i1	-1.17829	1.94e-06	0.000118683	J domain-containing protein CG6693	2.42e-57
contig152545	GJNK01152395	XLOC_061959	TRINITY_DN23558_c0_g2_i1	-0.650361	1.95e-06	0.000119198	U3 small nucleolar RNA-associated protein 6 homolog	1.93e-47
contig115717	GJNK01115573	XLOC_042952	TRINITY_DN21280_c4_g2_i1	-2.97792	2e-06	0.000122019	Terminal nucleotidyltransferase 4A	1.1e-139
contig212324	GJNK01212122	XLOC_097969	TRINITY_DN27330_c8_g2_i1	-0.977226	2.01e-06	0.00012222	Anion exchange protein 3	4.92e-171
contig72523	GJNK01072403	XLOC_024343	TRINITY_DN18706_c3_g2_i4	-1.18074	2.02e-06	0.000122575	Aurora kinase B	1.48e-119
contig70935	GJNK01070822	XLOC_023889	TRINITY_DN18627_c0_g1_i1	-1.10392	2.06e-06	0.000124715	Origin recognition complex subunit 5	1.49e-101
contig131087	GJNK01130943	XLOC_050714	TRINITY_DN22235_c0_g1_i5	-1.47507	2.06e-06	0.000124834	Small nuclear ribonucleoprotein-associated protein B	6.62e-08
contig147132	GJNK01146984	XLOC_059331	TRINITY_DN23248_c0_g1_i5	-5.36262	2.09e-06	0.00012625	Integrator complex subunit 13	1.01e-17
contig116295	GJNK01116151	XLOC_043198	TRINITY_DN21306_c1_g6_i1	-1.00311	2.09e-06	0.000126466
contig104026	GJNK01103883	XLOC_037253	TRINITY_DN20538_c0_g4_i1	-1.34414	2.1e-06	0.000126475
contig49071	GJNK01048981	XLOC_015998	TRINITY_DN17330_c0_g2_i5	-2.17886	2.11e-06	0.000126739	E3 ubiquitin-protein ligase SIAH1B	5.83e-10
contig201264	GJNK01201101	XLOC_091583	TRINITY_DN26697_c1_g1_i10	-2.30745	2.12e-06	0.000127442
contig83457	GJNK01083334	XLOC_028799	TRINITY_DN19329_c2_g6_i1	-1.09321	2.15e-06	0.000128728	Protein DDI1 homolog 2	1.85e-05
contig206958	GJNK01206777	XLOC_095410	TRINITY_DN27079_c3_g1_i4	-0.810282	2.2e-06	0.00013167	Phosphatidylinositide phosphatase SAC2	0
contig213965	GJNK01213763	XLOC_098611	TRINITY_DN27401_c6_g1_i3	-0.845444	2.22e-06	0.000132817	Rho GTPase-activating protein 21	1.97e-75
contig120542	GJNK01120398	XLOC_045479	TRINITY_DN21596_c1_g6_i1	-0.661914	2.24e-06	0.000133634	GIGYF family protein CG11148	3.21e-32
contig68794	GJNK01068681	XLOC_023626	TRINITY_DN18579_c2_g1_i9	-2.13104	2.25e-06	0.000133732	E3 ubiquitin-protein ligase SIAH1	1.41e-08
contig36481	GJNK01036396	XLOC_012275	TRINITY_DN16638_c0_g1_i1	-0.488795	2.25e-06	0.00013398	Transmembrane protein 256 homolog	2.27e-24
contig92513	GJNK01092379	XLOC_032645	TRINITY_DN19897_c2_g2_i2	-11.4914	2.28e-06	0.000135026
contig125210	GJNK01125066	XLOC_047325	TRINITY_DN21824_c0_g1_i5	-1.26148	2.35e-06	0.000138753	Phosphorylase b kinase gamma catalytic chain, liver/testis isoform	9.47e-130
contig174683	GJNK01174528	XLOC_074455	TRINITY_DN24941_c0_g1_i1	-1.4983	2.35e-06	0.000138951	Zinc finger protein 710	1.37e-17
contig2464	GJNK01002451	XLOC_096078	TRINITY_DN2713_c0_g1_i1	-0.987135	2.36e-06	0.000139057	Ribonuclease P protein subunit p21	6.63e-13
contig151714	GJNK01151565	XLOC_061437	TRINITY_DN23504_c0_g1_i4	-1.22744	2.36e-06	0.000139075	SAGA-associated factor 29	2.74e-85
contig26994	GJNK01026940	XLOC_009350	TRINITY_DN15982_c0_g1_i1	-1.36278	2.4e-06	0.000140785	Cytochrome b5	1.02e-15
contig145445	GJNK01145297	XLOC_058861	TRINITY_DN23199_c0_g1_i2	-1.96951	2.43e-06	0.000142432	Enolase-phosphatase E1	1.6e-52
contig193865	GJNK01193704	XLOC_086227	TRINITY_DN26145_c1_g2_i1	-0.95235	2.45e-06	0.000143024	Inositol hexakisphosphate and diphosphoinositol-pentakisphosphate kinase	0
contig21596	GJNK01021549	XLOC_006199	TRINITY_DN14842_c0_g1_i1	-0.990742	2.46e-06	0.000143342	U3 small nucleolar RNA-interacting protein 2	4.44e-118
contig117595	GJNK01117451	XLOC_044679	TRINITY_DN21492_c0_g1_i7	-1.29822	2.49e-06	0.00014536	KH domain-containing protein akap-1	5.11e-19
contig108274	GJNK01108131	XLOC_039604	TRINITY_DN20825_c0_g1_i1	-0.911065	2.53e-06	0.000147128
contig14437	GJNK01014391	XLOC_001847	TRINITY_DN12286_c0_g1_i1	-1.27681	2.59e-06	0.000149825	Heat shock protein 23	4.17e-20
contig17858	GJNK01017811	XLOC_003901	TRINITY_DN13705_c0_g1_i1	-0.761867	2.61e-06	0.000150925	DnaJ homolog subfamily C member 2	1.4e-129
contig25865	GJNK01025811	XLOC_008596	TRINITY_DN15773_c0_g2_i1	-1.31858	2.63e-06	0.000151477	Carnosine N-methyltransferase	1.45e-67
contig55046	GJNK01054952	XLOC_018729	TRINITY_DN17792_c0_g1_i3	-0.950067	2.63e-06	0.000151522	Ubiquitin-conjugating enzyme E2 G1	8.91e-100
contig213342	GJNK01213140	XLOC_099515	TRINITY_DN27499_c7_g3_i2	-1.43569	2.67e-06	0.000153253	Mitotic spindle assembly checkpoint protein MAD2B	3.25e-34
contig64398	GJNK01064296	XLOC_021817	TRINITY_DN18291_c0_g1_i4	-8.40494	2.74e-06	0.000157424
contig67607	GJNK01067494	XLOC_022648	TRINITY_DN18431_c0_g1_i1	-0.592958	2.78e-06	0.00015903	Nucleolar complex protein 4 homolog B	1.22e-69
contig201739	GJNK01201575	XLOC_090988	TRINITY_DN26635_c3_g1_i5	-0.763015	2.79e-06	0.00015903	Protein zyg-11 homolog	5.25e-152
contig211871	GJNK01211669	XLOC_098373	TRINITY_DN27370_c4_g1_i1	-1.21118	2.79e-06	0.00015903
contig130572	GJNK01130428	XLOC_049884	TRINITY_DN22135_c0_g4_i1	-1.45038	2.86e-06	0.00016283
contig139892	GJNK01139746	XLOC_055280	TRINITY_DN22755_c4_g2_i1	-0.855242	2.9e-06	0.000164701	NF-kappa-B inhibitor-interacting Ras-like protein	1.01e-49
contig129791	GJNK01129647	XLOC_049813	TRINITY_DN22128_c0_g1_i1	-2.26257	2.95e-06	0.000166839	E3 ubiquitin-protein ligase SIAH1	5.25e-113
contig180118	GJNK01179959	XLOC_078904	TRINITY_DN25393_c0_g3_i1	-3.38128	2.95e-06	0.000166839
contig125373	GJNK01125229	XLOC_047815	TRINITY_DN21879_c1_g1_i2	-2.12324	2.97e-06	0.000167711	Serine/threonine-protein kinase grp	3.35e-22
contig35564	GJNK01035479	XLOC_011870	TRINITY_DN16557_c4_g2_i1	-0.794983	3e-06	0.000169023	Ribonucleases P/MRP protein subunit POP1	4.72e-75
contig124860	GJNK01124716	XLOC_047177	TRINITY_DN21801_c2_g1_i2	-2.57127	3.01e-06	0.000169023
contig55213	GJNK01055119	XLOC_018217	TRINITY_DN17701_c1_g1_i2	-7.13278	3.04e-06	0.00017073	RNA-binding protein fusilli	7.82e-89
contig16548	GJNK01016502	XLOC_003230	TRINITY_DN13299_c0_g1_i1	-0.996705	3.06e-06	0.000170964	Probable small nuclear ribonucleoprotein Sm D1	1.43e-50
contig59725	GJNK01059626	XLOC_019716	TRINITY_DN17959_c0_g1_i7	-7.47602	3.07e-06	0.000170964	Protein lethal(2)essential for life	2.12e-21
contig91324	GJNK01091199	XLOC_032068	TRINITY_DN19809_c0_g1_i1	-1.14158	3.06e-06	0.000170964	J domain-containing protein CG6693	3.34e-49
contig152259	GJNK01152109	XLOC_061855	TRINITY_DN23546_c0_g2_i2	-1.9648	3.05e-06	0.000170964
contig181928	GJNK01181769	XLOC_079059	TRINITY_DN25410_c0_g3_i1	-0.889829	3.07e-06	0.000170964	Membrane-associated protein Hem	4.73e-88
contig51276	GJNK01051183	XLOC_017487	TRINITY_DN17571_c7_g2_i1	-0.641691	3.07e-06	0.000170967
contig42840	GJNK01042751	XLOC_014394	TRINITY_DN17040_c0_g1_i1	-0.684992	3.09e-06	0.000171804	mRNA export factor	0
contig118156	GJNK01118012	XLOC_044111	TRINITY_DN21424_c2_g2_i1	-0.74509	3.13e-06	0.000173691	La-related protein 7	1.15e-26
contig66002	GJNK01065898	XLOC_022068	TRINITY_DN18331_c3_g4_i1	-1.83269	3.16e-06	0.000174952	Zinc finger protein 335	8.92e-08
contig16992	GJNK01016946	XLOC_003390	TRINITY_DN13399_c0_g1_i3	-6.49626	3.26e-06	0.000180114	Transcription elongation factor SPT6	1.46e-29
contig51803	GJNK01051710	XLOC_017049	TRINITY_DN17504_c5_g3_i2	-1.74164	3.27e-06	0.00018075	E3 ubiquitin-protein ligase RNF139	9.77e-10
contig210691	GJNK01210490	XLOC_096737	TRINITY_DN27210_c5_g1_i1	-1.4472	3.3e-06	0.000181979	KAT8 regulatory NSL complex subunit 1	2.2e-29
contig176743	GJNK01176586	XLOC_075488	TRINITY_DN25048_c0_g1_i4	-3.98971	3.31e-06	0.000182041
contig72787	GJNK01072667	XLOC_024578	TRINITY_DN18734_c0_g2_i4	-1.83667	3.38e-06	0.000185774
contig130315	GJNK01130171	XLOC_050022	TRINITY_DN22155_c0_g5_i1	-2.16456	3.42e-06	0.00018722
contig29796	GJNK01029723	XLOC_010162	TRINITY_DN16198_c0_g1_i3	-1.80517	3.51e-06	0.000191659
contig174779	GJNK01174623	XLOC_074657	TRINITY_DN24962_c0_g1_i1	-1.23197	3.61e-06	0.000196562	DNA polymerase zeta catalytic subunit	7.68e-33
contig45432	GJNK01045342	XLOC_015111	TRINITY_DN17163_c3_g2_i1	-0.682174	3.62e-06	0.000196592	Protein IMPACT	7.58e-50
contig212007	GJNK01211805	XLOC_097682	TRINITY_DN27302_c2_g1_i3	-2.12975	3.62e-06	0.000196592
contig13405	GJNK01013361	XLOC_001238	TRINITY_DN11691_c0_g1_i1	-18.9115	3.67e-06	0.000198971
contig63181	GJNK01063081	XLOC_021128	TRINITY_DN18173_c0_g1_i1	-0.89195	3.7e-06	0.000199631	TAF5-like RNA polymerase II p300/CBP-associated factor-associated factor 65 kDa subunit 5L	2.17e-40
contig108267	GJNK01108124	XLOC_039522	TRINITY_DN20818_c0_g2_i1	-0.943841	3.69e-06	0.000199631	Aprataxin	7.31e-44
contig180047	GJNK01179888	XLOC_077890	TRINITY_DN25286_c0_g1_i4	-7.7418	3.77e-06	0.000202773	Cystathionine beta-synthase	1.03e-49
contig121605	GJNK01121461	XLOC_045751	TRINITY_DN21629_c0_g1_i2	-9.36266	3.86e-06	0.000207137
contig146331	GJNK01146183	XLOC_058588	TRINITY_DN23165_c0_g1_i2	-2.34661	3.9e-06	0.000208955	Headcase protein	1.58e-93
contig143454	GJNK01143306	XLOC_057125	TRINITY_DN22984_c0_g2_i2	-2.94344	3.93e-06	0.000209945	Raf homolog serine/threonine-protein kinase Raf	1.17e-09
contig20774	GJNK01020727	XLOC_005769	TRINITY_DN14637_c0_g1_i2	-1.48836	3.94e-06	0.000210496
contig16906	GJNK01016860	XLOC_003370	TRINITY_DN13388_c0_g1_i1	-3.24367	3.97e-06	0.000211814	Transcription elongation factor SPT6	7.85e-60
contig165524	GJNK01165370	XLOC_069011	TRINITY_DN24356_c1_g1_i1	-0.865659	4.08e-06	0.000216684
contig113287	GJNK01113143	XLOC_041818	TRINITY_DN21124_c0_g2_i3	-1.67873	4.12e-06	0.000218273	PHD finger-like domain-containing protein 5A	1.07e-67
contig95172	GJNK01095031	XLOC_033458	TRINITY_DN20015_c1_g1_i3	-0.511639	4.2e-06	0.000222302	Monoacylglycerol lipase ABHD12	1.59e-40
contig209319	GJNK01209138	XLOC_095677	TRINITY_DN27105_c1_g1_i4	-2.22965	4.21e-06	0.000222455	Tumor necrosis factor alpha-induced protein 8	4.2e-34
contig151937	GJNK01151788	XLOC_061728	TRINITY_DN23529_c0_g1_i1	-1.06171	4.28e-06	0.000225991	MTOR-associated protein MEAK7	3.13e-64
contig167443	GJNK01167288	XLOC_070375	TRINITY_DN24503_c0_g2_i3	-2.45069	4.3e-06	0.000226855
contig105841	GJNK01105698	XLOC_038292	TRINITY_DN20680_c0_g1_i1	-0.980743	4.35e-06	0.000228809	Uncharacterized protein RAB5IF homolog	5.06e-31
contig26459	GJNK01026405	XLOC_008837	TRINITY_DN15849_c1_g1_i1	-0.705331	4.52e-06	0.000236662	Mediator of RNA polymerase II transcription subunit 18	6.81e-86
contig42952	GJNK01042863	XLOC_014324	TRINITY_DN17030_c1_g1_i5	-2.36601	4.52e-06	0.000236662
contig54482	GJNK01054388	XLOC_018019	TRINITY_DN17659_c0_g5_i1	-1.7553	4.63e-06	0.000242033
contig138738	GJNK01138592	XLOC_055430	TRINITY_DN22775_c0_g4_i2	-1.57724	4.66e-06	0.000243321	UPF0489 protein C5orf22 homolog	1.6e-34
contig211995	GJNK01211793	XLOC_098515	TRINITY_DN27388_c10_g2_i5	-8.09686	4.68e-06	0.000243948	Integrin beta-PS	0
contig151646	GJNK01151497	XLOC_061513	TRINITY_DN23513_c0_g2_i1	-1.03399	4.76e-06	0.000247876
contig181925	GJNK01181766	XLOC_079056	TRINITY_DN25410_c0_g1_i1	-0.83216	4.77e-06	0.000248191	Membrane-associated protein Hem	0
contig212494	GJNK01212292	XLOC_098127	TRINITY_DN27341_c8_g2_i1	-1.3661	4.84e-06	0.000251284	Protein nessun dorma	7.42e-68
contig99450	GJNK01099309	XLOC_036195	TRINITY_DN20389_c1_g1_i7	-1.41898	4.94e-06	0.000255678	Tyrosine decarboxylase	0
contig195813	GJNK01195651	XLOC_087516	TRINITY_DN26269_c0_g3_i1	-1.49397	4.94e-06	0.000255678	Glucosidase 2 subunit beta	6.75e-24
contig203677	GJNK01203498	XLOC_092263	TRINITY_DN26768_c6_g3_i2	-0.69893	4.95e-06	0.000255678	Heterogeneous nuclear ribonucleoprotein A1, A2/B1 homolog	6.71e-99
contig120950	GJNK01120806	XLOC_046260	TRINITY_DN21691_c0_g2_i1	-1.34975	5.15e-06	0.000265474
contig57691	GJNK01057596	XLOC_019068	TRINITY_DN17848_c2_g1_i1	-2.50593	5.23e-06	0.000268929	Casein kinase II subunit alpha	5.51e-134
contig167546	GJNK01167391	XLOC_070388	TRINITY_DN24505_c0_g2_i2	-1.43533	5.46e-06	0.000279998	Rab3 GTPase-activating protein catalytic subunit	1.6e-55
contig15298	GJNK01015252	XLOC_002280	TRINITY_DN12621_c0_g1_i1	-6.53879	5.47e-06	0.00028017	UDP-glucuronosyltransferase 1-1	5.59e-19
contig110084	GJNK01109940	XLOC_040416	TRINITY_DN20934_c0_g3_i1	-1.28999	5.49e-06	0.000280994
contig92606	GJNK01092465	XLOC_032579	TRINITY_DN19887_c0_g1_i1	-0.927677	5.5e-06	0.000281014	Zinc finger protein 778	1.1e-30
contig59537	GJNK01059440	XLOC_019601	TRINITY_DN17947_c2_g1_i1	-1.75644	5.53e-06	0.000281964
contig118857	GJNK01118713	XLOC_044534	TRINITY_DN21475_c2_g1_i1	-0.779288	5.59e-06	0.00028438	NF-kappa-B-repressing factor	1.68e-12
contig168193	GJNK01168038	XLOC_070742	TRINITY_DN24542_c1_g3_i1	-0.753207	5.6e-06	0.00028438
contig188717	GJNK01188558	XLOC_082868	TRINITY_DN25805_c0_g1_i4	-2.7367	5.68e-06	0.000287864	Microsomal triglyceride transfer protein	1.66e-09
contig190418	GJNK01190258	XLOC_084242	TRINITY_DN25939_c0_g1_i1	-2.2536	5.68e-06	0.000287864	Wolframin	2.36e-94
contig168560	GJNK01168405	XLOC_071019	TRINITY_DN24565_c0_g1_i2	-1.28418	5.74e-06	0.000290104	Wee1-like protein kinase	1.53e-136
contig201959	GJNK01201780	XLOC_090903	TRINITY_DN26627_c2_g1_i4	-0.988619	5.77e-06	0.00029093	DNA replication licensing factor Mcm3	0
contig187599	GJNK01187440	XLOC_082353	TRINITY_DN25746_c0_g2_i7	-0.819564	5.78e-06	0.000291232	Zinc finger CCHC domain-containing protein 2	6.54e-13
contig196075	GJNK01195913	XLOC_088620	TRINITY_DN26393_c0_g1_i1	-0.93154	5.85e-06	0.000293449	Rab3 GTPase-activating protein regulatory subunit	4.17e-147
contig181323	GJNK01181164	XLOC_078848	TRINITY_DN25387_c0_g1_i3	-0.91603	5.88e-06	0.000294559	Tripeptidyl-peptidase 2	6.57e-80
contig31623	GJNK01031550	XLOC_011018	TRINITY_DN16382_c4_g7_i1	-1.69251	5.97e-06	0.000298598	Alpha-ketoglutarate-dependent dioxygenase alkB homolog 6	3.08e-62
contig18580	GJNK01018533	XLOC_004391	TRINITY_DN13986_c0_g1_i3	-0.629465	6.04e-06	0.000302036	Ragulator complex protein LAMTOR5	2.33e-11
contig159290	GJNK01159139	XLOC_065729	TRINITY_DN23998_c0_g1_i5	-0.918987	6.07e-06	0.000302888	Erythroid differentiation-related factor 1	7.59e-159
contig18004	GJNK01017957	XLOC_004028	TRINITY_DN13787_c0_g1_i2	-7.5881	6.08e-06	0.000302932	Ig-like and fibronectin type-III domain-containing protein 1	2.26e-09
contig165098	GJNK01164944	XLOC_068943	TRINITY_DN24347_c0_g1_i1	-1.33187	6.21e-06	0.000308245	Probable methylthioribulose-1-phosphate dehydratase	2.48e-22
contig166714	GJNK01166559	XLOC_069916	TRINITY_DN24451_c0_g2_i2	-6.14726	6.23e-06	0.000308599
contig19098	GJNK01019051	XLOC_004668	TRINITY_DN14137_c0_g1_i1	-1.131	6.26e-06	0.000308968	BLOC-1-related complex subunit 8 homolog	1.28e-55
contig102302	GJNK01102159	XLOC_036949	TRINITY_DN20496_c0_g1_i5	-1.00343	6.26e-06	0.000308968	USP6 N-terminal-like protein	5.91e-126
contig147499	GJNK01147351	XLOC_059535	TRINITY_DN23266_c3_g3_i2	-1.0103	6.34e-06	0.000312732
contig113645	GJNK01113501	XLOC_042085	TRINITY_DN21167_c0_g3_i1	-0.687385	6.35e-06	0.000312932
contig116418	GJNK01116274	XLOC_043165	TRINITY_DN21303_c0_g1_i6	-1.29642	6.37e-06	0.000313061	Palmitoyltransferase ZDHHC6	1.27e-115
contig214513	GJNK01214310	XLOC_099426	TRINITY_DN27491_c1_g1_i3	-2.59629	6.37e-06	0.000313061	eIF-2-alpha kinase activator GCN1	0
contig163321	GJNK01163169	XLOC_067800	TRINITY_DN24219_c0_g2_i8	-4.31851	6.46e-06	0.000317115
contig214036	GJNK01213833	XLOC_098762	TRINITY_DN27417_c11_g1_i2	-1.18437	6.49e-06	0.00031801	Citron Rho-interacting kinase	6.24e-100
contig12625	GJNK01012581	XLOC_000763	TRINITY_DN11167_c0_g1_i1	-6.24234	6.54e-06	0.000319936	Serine protease nudel	1.5e-16
contig199112	GJNK01198949	XLOC_090510	TRINITY_DN26584_c1_g3_i5	-1.4873	6.64e-06	0.000324371	Chromosome-associated kinesin KIF4	5.42e-57
contig205183	GJNK01205004	XLOC_093016	TRINITY_DN26844_c3_g1_i2	-0.409214	6.68e-06	0.000325553	Peregrin	0
contig127800	GJNK01127656	XLOC_049411	TRINITY_DN22072_c0_g2_i13	-2.47428	6.7e-06	0.000326115
contig181377	GJNK01181218	XLOC_078771	TRINITY_DN25377_c0_g1_i2	-7.30697	6.79e-06	0.000329468	E3 ubiquitin-protein ligase MARCH6	1.88e-129
contig18598	GJNK01018551	XLOC_004401	TRINITY_DN13993_c0_g1_i2	-7.6719	6.9e-06	0.000333112	Pescadillo homolog	1.08e-38
contig128502	GJNK01128358	XLOC_049146	TRINITY_DN22040_c0_g1_i3	-1.76267	6.87e-06	0.000333112
contig179552	GJNK01179393	XLOC_077354	TRINITY_DN25231_c1_g1_i7	-6.59313	6.97e-06	0.000336091	Long-chain fatty acid transport protein 4	2.41e-27
contig202174	GJNK01201995	XLOC_091380	TRINITY_DN26669_c2_g2_i2	-0.576772	6.99e-06	0.000336432	Ankyrin repeat and KH domain-containing protein mask	8.7e-57
contig142800	GJNK01142652	XLOC_056750	TRINITY_DN22932_c0_g1_i2	-2.91522	7e-06	0.000336643
contig120628	GJNK01120484	XLOC_045322	TRINITY_DN21576_c2_g2_i2	-1.05034	7.06e-06	0.000338922	Dynactin subunit 4	9.05e-83
contig96028	GJNK01095887	XLOC_033862	TRINITY_DN20073_c2_g1_i2	-11.2562	7.09e-06	0.000339867
contig190120	GJNK01189960	XLOC_083861	TRINITY_DN25906_c1_g1_i4	-5.43291	7.13e-06	0.000341344
contig126680	GJNK01126536	XLOC_048645	TRINITY_DN21982_c0_g1_i6	-10.8917	7.16e-06	0.000342099	Lipid droplet localized protein	5.99e-23
contig153040	GJNK01152890	XLOC_062685	TRINITY_DN23643_c0_g1_i7	-1.23973	7.17e-06	0.000342277	CTD nuclear envelope phosphatase 1 homolog	2.02e-132
contig64861	GJNK01064759	XLOC_021574	TRINITY_DN18248_c0_g1_i4	-2.29937	7.28e-06	0.000346389	Putative ankyrin repeat protein RF_0381	1.94e-25
contig201263	GJNK01201100	XLOC_091591	TRINITY_DN26697_c1_g1_i9	-2.46624	7.28e-06	0.000346389
contig77114	GJNK01076992	XLOC_026275	TRINITY_DN18973_c4_g1_i2	-1.78363	7.33e-06	0.00034775
contig121772	GJNK01121628	XLOC_045789	TRINITY_DN21631_c0_g3_i1	-1.60833	7.33e-06	0.00034775	RE1-silencing transcription factor	1.58e-14
contig178069	GJNK01177912	XLOC_076601	TRINITY_DN25158_c0_g1_i1	-1.15187	7.33e-06	0.00034775
contig114436	GJNK01114292	XLOC_043044	TRINITY_DN21292_c0_g1_i1	-4.57033	7.35e-06	0.000348177	Phenoloxidase-activating factor 2	2.11e-41
contig24180	GJNK01024128	XLOC_007630	TRINITY_DN15452_c0_g1_i1	-1.07345	7.47e-06	0.000352801
contig202789	GJNK01202610	XLOC_092548	TRINITY_DN26796_c1_g1_i4	-3.9275	7.47e-06	0.000352801	Trehalase	1.36e-94
contig159155	GJNK01159004	XLOC_065502	TRINITY_DN23968_c1_g5_i1	-1.74909	7.52e-06	0.00035433
contig165478	GJNK01165324	XLOC_069144	TRINITY_DN24371_c3_g4_i3	-2.4912	7.55e-06	0.000355424
contig212184	GJNK01211982	XLOC_097926	TRINITY_DN27325_c8_g3_i1	-1.97601	7.74e-06	0.000363304	Protein retinal degeneration B	1.42e-08
contig161650	GJNK01161498	XLOC_066938	TRINITY_DN24133_c0_g1_i8	-5.57208	7.84e-06	0.000367628	Ubiquitin carboxyl-terminal hydrolase 30	1.31e-12
contig212761	GJNK01212559	XLOC_098133	TRINITY_DN27342_c5_g1_i6	-3.71017	7.89e-06	0.000368769	Homeobox protein extradenticle	1.68e-172
contig59106	GJNK01059011	XLOC_019917	TRINITY_DN17993_c0_g1_i6	-8.93676	7.9e-06	0.00036883	60S ribosomal protein L9	1.1e-118
contig209519	GJNK01209338	XLOC_095906	TRINITY_DN27124_c5_g1_i6	-1.56856	7.97e-06	0.000371521	26S proteasome non-ATPase regulatory subunit 6	3.29e-88
contig137955	GJNK01137809	XLOC_054106	TRINITY_DN22633_c7_g2_i6	-3.27907	7.98e-06	0.000371808	Dehydrodolichyl diphosphate synthase complex subunit Dhdds	2.96e-53
contig184914	GJNK01184755	XLOC_081150	TRINITY_DN25620_c0_g1_i3	-9.14529	8.01e-06	0.000372498
contig130475	GJNK01130331	XLOC_050132	TRINITY_DN22171_c0_g1_i7	-8.28443	8.06e-06	0.000374282
contig20553	GJNK01020506	XLOC_005645	TRINITY_DN14567_c0_g1_i1	-0.777897	8.1e-06	0.000375615	E3 SUMO-protein ligase NSE2	3.68e-09
contig197948	GJNK01197786	XLOC_089437	TRINITY_DN26478_c1_g1_i4	-1.62163	8.15e-06	0.000377479	Xylosyltransferase oxt	0
contig9004	GJNK01008967	XLOC_101969	TRINITY_DN8584_c0_g1_i1	-0.875217	8.18e-06	0.000378373	Mobility group protein 1A	2.99e-18
contig53595	GJNK01053502	XLOC_017745	TRINITY_DN17620_c0_g1_i1	-1.19658	8.43e-06	0.000387707
contig142834	GJNK01142686	XLOC_056694	TRINITY_DN22926_c1_g2_i5	-2.12549	8.46e-06	0.000388693
contig28545	GJNK01028490	XLOC_009672	TRINITY_DN16079_c0_g1_i1	-0.798215	8.53e-06	0.000391339	Cell division cycle protein 20 homolog	8.04e-177
contig21646	GJNK01021599	XLOC_006244	TRINITY_DN14866_c0_g1_i1	-0.946836	8.65e-06	0.000394791	Beta-1,3-galactosyltransferase brn	8.79e-57
contig92898	GJNK01092757	XLOC_032794	TRINITY_DN19922_c0_g1_i1	-0.884469	8.62e-06	0.000394791	Ell-associated factor Eaf	4.52e-23
contig197134	GJNK01196972	XLOC_088372	TRINITY_DN26364_c1_g2_i1	-0.659381	8.63e-06	0.000394791
contig187121	GJNK01186962	XLOC_082022	TRINITY_DN25715_c1_g3_i2	-5.08314	8.66e-06	0.000394836
contig187976	GJNK01187817	XLOC_082698	TRINITY_DN25784_c3_g2_i1	-1.66323	8.68e-06	0.000395386	Septin-2	1.77e-55
contig124328	GJNK01124184	XLOC_047999	TRINITY_DN21896_c2_g1_i6	-7.44147	8.74e-06	0.000397291	Magnesium transporter NIPA2	1.03e-71
contig32466	GJNK01032384	XLOC_010920	TRINITY_DN16360_c0_g1_i3	-1.49517	8.77e-06	0.000397781	E3 ubiquitin-protein ligase COP1	0
contig59434	GJNK01059338	XLOC_019428	TRINITY_DN17919_c1_g1_i12	-2.06685	8.8e-06	0.000397991	Cytochrome P450 9e2	5.53e-118
contig172775	GJNK01172620	XLOC_073382	TRINITY_DN24824_c0_g1_i14	-8.29279	8.81e-06	0.000397991	Alpha-amylase	0
contig139504	GJNK01139358	XLOC_055467	TRINITY_DN22780_c0_g1_i1	-8.39539	8.96e-06	0.000402804	Vitellogenin	1.53e-20
contig142365	GJNK01142217	XLOC_056592	TRINITY_DN22918_c0_g1_i6	-3.11369	9.37e-06	0.000419237	Ribosomal protein S6 kinase beta-2	2.94e-145
contig214408	GJNK01214205	XLOC_099126	TRINITY_DN27460_c14_g3_i1	-1.29134	9.35e-06	0.000419237
contig106289	GJNK01106146	XLOC_038538	TRINITY_DN20705_c0_g1_i5	-0.586229	9.43e-06	0.000420892	Protein BCL9 homolog	1.4e-32
contig32562	GJNK01032480	XLOC_010966	TRINITY_DN16372_c0_g1_i4	-1.84621	9.66e-06	0.000430392
contig82854	GJNK01082732	XLOC_028674	TRINITY_DN19308_c3_g1_i4	-1.98987	9.67e-06	0.000430392
contig139333	GJNK01139187	XLOC_055046	TRINITY_DN22732_c1_g1_i2	-1.13559	9.67e-06	0.000430392	COP9 signalosome complex subunit 1	5.98e-160
contig207885	GJNK01207704	XLOC_094939	TRINITY_DN27039_c1_g1_i4	-2.50084	9.69e-06	0.000430398	Breast carcinoma-amplified sequence 3	2.19e-27
contig110082	GJNK01109938	XLOC_040415	TRINITY_DN20934_c0_g2_i4	-1.67553	9.71e-06	0.000431022
contig121226	GJNK01121082	XLOC_045640	TRINITY_DN21614_c0_g2_i3	-2.25409	9.75e-06	0.000432187
contig183648	GJNK01183489	XLOC_080796	TRINITY_DN25585_c2_g1_i4	-1.46338	9.77e-06	0.000432723	Protein disulfide-isomerase A4	2.35e-22
contig27975	GJNK01027920	XLOC_009474	TRINITY_DN16016_c0_g1_i2	-1.48159	9.84e-06	0.000434661	Erlin-2	1.15e-153
contig25119	GJNK01025066	XLOC_008346	TRINITY_DN15691_c0_g1_i3	-8.2532	9.99e-06	0.000439483
contig111343	GJNK01111199	XLOC_040941	TRINITY_DN21008_c1_g3_i5	-1.58897	9.98e-06	0.000439483
contig179108	GJNK01178950	XLOC_077084	TRINITY_DN25208_c1_g5_i1	-1.2775	9.98e-06	0.000439483
contig33396	GJNK01033314	XLOC_011280	TRINITY_DN16430_c0_g1_i1	-0.704163	1.01e-05	0.000443862	TM2 domain-containing protein CG11103	3.5e-49
contig48473	GJNK01048383	XLOC_016033	TRINITY_DN17335_c2_g4_i1	-8.82319	1.01e-05	0.000443909	Follicle cell protein 3C-1	1.81e-35
contig126452	GJNK01126308	XLOC_048113	TRINITY_DN21910_c0_g1_i4	-2.87139	1.01e-05	0.000444398	Transmembrane protein 115	9.18e-83
contig28100	GJNK01028045	XLOC_009538	TRINITY_DN16040_c0_g2_i1	-1.14189	1.02e-05	0.000447273	Twist-related protein 2	9.62e-43
contig161001	GJNK01160849	XLOC_067167	TRINITY_DN24158_c0_g1_i1	-1.41753	1.02e-05	0.00044825	Lysosomal acid phosphatase	1.77e-35
contig137292	GJNK01137147	XLOC_054451	TRINITY_DN22680_c0_g1_i1	-2.65039	1.03e-05	0.000449009	Translation initiation factor eIF-2B subunit gamma	1.43e-36
contig195736	GJNK01195574	XLOC_087665	TRINITY_DN26283_c0_g1_i2	-1.27774	1.04e-05	0.000452502	WD repeat-containing protein 81	2.12e-84
contig59975	GJNK01059876	XLOC_020598	TRINITY_DN18092_c1_g2_i15	-9.2781	1.04e-05	0.000454801	Serine protease snake	4.26e-48
contig202784	GJNK01202605	XLOC_092551	TRINITY_DN26796_c1_g2_i1	-7.18808	1.04e-05	0.000454801	Trehalase	1.37e-39
contig37703	GJNK01037618	XLOC_012827	TRINITY_DN16738_c0_g2_i1	-1.66851	1.07e-05	0.000463405	Cyclin-A1	3e-37
contig38944	GJNK01038859	XLOC_013449	TRINITY_DN16861_c0_g1_i2	-0.909073	1.08e-05	0.00046709	Sister chromatid cohesion protein DCC1	4.29e-71
contig147370	GJNK01147222	XLOC_059132	TRINITY_DN23223_c0_g1_i1	-1.24601	1.09e-05	0.000471017	Adhesion G-protein coupled receptor G6	1.28e-21
contig73585	GJNK01073464	XLOC_024863	TRINITY_DN18770_c0_g4_i1	-11.0812	1.11e-05	0.000477003
contig79513	GJNK01079391	XLOC_027775	TRINITY_DN19192_c0_g2_i1	-1.60882	1.14e-05	0.000488454
contig96961	GJNK01096820	XLOC_034580	TRINITY_DN20170_c1_g1_i13	-2.43273	1.14e-05	0.000489713	Tubulin alpha-2 chain	1.13e-33
contig19289	GJNK01019242	XLOC_004909	TRINITY_DN14252_c0_g1_i1	-1.74457	1.14e-05	0.000490376	Chymotrypsin-elastase inhibitor ixodidin	3.92e-07
contig215075	GJNK01214872	XLOC_100568	TRINITY_DN27596_c2_g5_i1	-7.39371	1.15e-05	0.000491707
contig22386	GJNK01022339	XLOC_006671	TRINITY_DN15069_c0_g1_i1	-4.78799	1.15e-05	0.000491888	Cytochrome P450 307a1	3.54e-170
contig204672	GJNK01204493	XLOC_092948	TRINITY_DN26831_c0_g3_i2	-1.56665	1.15e-05	0.000492396
contig212206	GJNK01212004	XLOC_097719	TRINITY_DN27307_c5_g2_i1	-0.839855	1.16e-05	0.000493371	Serine/threonine-protein kinase Tor	0
contig50564	GJNK01050471	XLOC_016634	TRINITY_DN17437_c6_g1_i8	-1.82305	1.2e-05	0.000511288	Magnesium-dependent phosphatase 1	1.16e-38
contig145513	GJNK01145365	XLOC_058131	TRINITY_DN23111_c0_g1_i5	-5.01885	1.21e-05	0.00051469	Eukaryotic translation initiation factor 3 subunit I	2.93e-62
contig211270	GJNK01211069	XLOC_097170	TRINITY_DN27255_c4_g1_i2	-0.968646	1.21e-05	0.000515862	Transcription factor TFIIIB component B'' homolog	1.12e-16
contig21632	GJNK01021585	XLOC_006233	TRINITY_DN14859_c0_g1_i1	-1.47927	1.23e-05	0.000521212	Ubiquitin-conjugating enzyme E2 C	2.46e-71
contig24005	GJNK01023953	XLOC_007758	TRINITY_DN15499_c0_g1_i1	-0.761616	1.23e-05	0.000522652	Density-regulated protein homolog	7.25e-69
contig175109	GJNK01174952	XLOC_074854	TRINITY_DN24978_c0_g3_i1	-4.65209	1.24e-05	0.000523608	Homeobox protein six1b	1.68e-13
contig24474	GJNK01024421	XLOC_007812	TRINITY_DN15523_c0_g1_i4	-1.16894	1.25e-05	0.000525502	Phosphatidylinositol N-acetylglucosaminyltransferase subunit H	3.1e-15
contig49432	GJNK01049340	XLOC_016495	TRINITY_DN17410_c0_g1_i1	-0.977333	1.25e-05	0.000525502	MRG/MORF4L-binding protein	2.16e-16
contig165877	GJNK01165723	XLOC_069968	TRINITY_DN24456_c9_g4_i2	-8.6967	1.26e-05	0.000530803	Vitellogenin	9.45e-35
contig188042	GJNK01187883	XLOC_083615	TRINITY_DN25881_c0_g2_i1	-3.28127	1.26e-05	0.000530803
contig69720	GJNK01069607	XLOC_023438	TRINITY_DN18553_c0_g1_i3	-2.47336	1.27e-05	0.00053194
contig14808	GJNK01014762	XLOC_002085	TRINITY_DN12482_c0_g1_i2	-7.16491	1.27e-05	0.000532323	Constitutive coactivator of PPAR-gamma-like protein 1	3.37e-19
contig202167	GJNK01201988	XLOC_091570	TRINITY_DN26694_c2_g2_i3	-0.610231	1.27e-05	0.000532323	Ras GTPase-activating protein 1	0
contig153684	GJNK01153534	XLOC_062483	TRINITY_DN23625_c0_g1_i5	-2.15168	1.28e-05	0.000535806
contig170230	GJNK01170075	XLOC_072036	TRINITY_DN24673_c0_g2_i3	-0.831765	1.28e-05	0.000535966	Segment polarity protein dishevelled homolog DVL-3	8.19e-138
contig100859	GJNK01100716	XLOC_036101	TRINITY_DN20373_c0_g1_i7	-1.40672	1.29e-05	0.000537127
contig20889	GJNK01020842	XLOC_005859	TRINITY_DN14671_c0_g1_i2	-2.21741	1.32e-05	0.000549323
contig116281	GJNK01116137	XLOC_043947	TRINITY_DN21400_c0_g1_i4	-1.9161	1.33e-05	0.000550544	Estradiol 17-beta-dehydrogenase 2	3.02e-11
contig194494	GJNK01194333	XLOC_087282	TRINITY_DN26245_c1_g1_i1	-7.69003	1.34e-05	0.000554025	GrpE protein homolog 1, mitochondrial	9.34e-46
contig110690	GJNK01110546	XLOC_040679	TRINITY_DN20972_c0_g1_i1	-1.465	1.34e-05	0.000556047	Nuclear distribution protein nudE homolog	4.35e-32
contig201197	GJNK01201034	XLOC_091502	TRINITY_DN26684_c2_g1_i2	-7.71186	1.35e-05	0.000557238	Facilitated trehalose transporter Tret1	3e-37
contig26995	GJNK01026941	XLOC_009353	TRINITY_DN15982_c0_g2_i1	-1.03697	1.36e-05	0.000561321
contig125427	GJNK01125283	XLOC_047449	TRINITY_DN21839_c3_g1_i3	-1.36076	1.36e-05	0.000561321	Enkurin domain-containing protein 1	1.15e-16
contig139194	GJNK01139048	XLOC_054959	TRINITY_DN22725_c0_g1_i3	-0.893226	1.36e-05	0.00056179	Homeobox protein extradenticle	6.28e-180
contig77113	GJNK01076991	XLOC_026274	TRINITY_DN18973_c4_g1_i1	-2.05375	1.37e-05	0.000564892
contig139638	GJNK01139492	XLOC_055108	TRINITY_DN22741_c0_g2_i1	-0.754625	1.38e-05	0.000566788	Glycosylphosphatidylinositol anchor attachment 1 protein	4.92e-95
contig200967	GJNK01200804	XLOC_090676	TRINITY_DN26603_c2_g2_i3	-6.78273	1.4e-05	0.000573027	Protein numb	3e-07
contig203863	GJNK01203684	XLOC_092279	TRINITY_DN26770_c1_g1_i2	-1.67258	1.43e-05	0.000584185	ATP-dependent RNA helicase me31b	0
contig179684	GJNK01179525	XLOC_077563	TRINITY_DN25248_c0_g2_i4	-2.59801	1.43e-05	0.000586662	Breast cancer anti-estrogen resistance protein 1	1.38e-48
contig46059	GJNK01045969	XLOC_015366	TRINITY_DN17213_c0_g2_i1	-1.33736	1.44e-05	0.000587172
contig193866	GJNK01193705	XLOC_086220	TRINITY_DN26145_c1_g1_i2	-1.05111	1.44e-05	0.000587172	Inositol hexakisphosphate and diphosphoinositol-pentakisphosphate kinase	0
contig32146	GJNK01032064	XLOC_010820	TRINITY_DN16340_c0_g1_i3	-1.73277	1.44e-05	0.000587848	Cyclin puc1	5.43e-10
contig180794	GJNK01180635	XLOC_078329	TRINITY_DN25330_c0_g2_i2	-0.960183	1.45e-05	0.000587848	Dynamin-1-like protein	0
contig153691	GJNK01153541	XLOC_062489	TRINITY_DN23625_c0_g3_i1	-0.949927	1.48e-05	0.000600029
contig95530	GJNK01095389	XLOC_033677	TRINITY_DN20048_c0_g1_i1	-1.94161	1.52e-05	0.000613205	Kinesin-like protein Klp10A	4.98e-177
contig101743	GJNK01101600	XLOC_036483	TRINITY_DN20424_c4_g3_i1	-1.08522	1.52e-05	0.000613205	Rho GTPase-activating protein 19	3.41e-45
contig109244	GJNK01109100	XLOC_039921	TRINITY_DN20866_c0_g3_i2	-2.03541	1.52e-05	0.000613205
contig19042	GJNK01018995	XLOC_004624	TRINITY_DN14106_c0_g1_i2	-7.43242	1.53e-05	0.00061609	Cyclin-G-associated kinase	9.06e-09
contig201207	GJNK01201044	XLOC_091510	TRINITY_DN26684_c2_g3_i1	-4.59358	1.55e-05	0.000622677
contig178490	GJNK01178332	XLOC_077914	TRINITY_DN25289_c0_g2_i4	-1.22851	1.57e-05	0.000629855
contig92658	GJNK01092517	XLOC_033111	TRINITY_DN19970_c1_g1_i12	-6.58525	1.57e-05	0.000630429	Ubiquitin carboxyl-terminal hydrolase 16	2.05e-33
contig93784	GJNK01093643	XLOC_032943	TRINITY_DN19946_c0_g2_i4	-0.58042	1.6e-05	0.000638892	DnaJ homolog subfamily B member 3	1.01e-16
contig172560	GJNK01172405	XLOC_073566	TRINITY_DN24842_c0_g1_i7	-0.863554	1.6e-05	0.000639304	Polycomb protein Suz12	0
contig168468	GJNK01168313	XLOC_071287	TRINITY_DN24594_c0_g1_i1	-1.24944	1.61e-05	0.000639913
contig200595	GJNK01200432	XLOC_090522	TRINITY_DN26586_c2_g1_i13	-0.690355	1.61e-05	0.000639913	Small ubiquitin-related modifier 2	2.58e-14
contig162910	GJNK01162758	XLOC_068090	TRINITY_DN24253_c0_g1_i6	-8.03623	1.61e-05	0.000640864	Dihydrolipoyl dehydrogenase, mitochondrial	7.47e-25
contig229176	GJNK01228837	XLOC_101557	TRINITY_DN39040_c0_g1_i1	-0.962511	1.63e-05	0.000645121	Probable small nuclear ribonucleoprotein E	5.05e-50
contig113577	GJNK01113433	XLOC_041773	TRINITY_DN21121_c0_g3_i1	-1.32169	1.64e-05	0.000648452	Kinesin-like protein KIF20B	5.99e-35
contig130546	GJNK01130402	XLOC_050009	TRINITY_DN22154_c1_g1_i4	-1.18195	1.66e-05	0.000653671	SUZ domain-containing protein 1	9.15e-20
contig214854	GJNK01214651	XLOC_099847	TRINITY_DN27525_c1_g1_i6	-0.719466	1.66e-05	0.000653671	Zinc finger protein 2 homolog	9.6e-44
contig212885	GJNK01212683	XLOC_098294	TRINITY_DN27363_c4_g1_i4	-7.50449	1.67e-05	0.000656544	UDP-glucuronosyltransferase 3A1	0.000869
contig124859	GJNK01124715	XLOC_047176	TRINITY_DN21801_c2_g1_i1	-2.46623	1.68e-05	0.000661439
contig129093	GJNK01128949	XLOC_049524	TRINITY_DN22090_c1_g1_i2	-1.44482	1.68e-05	0.000661439
contig211785	GJNK01211583	XLOC_098369	TRINITY_DN27369_c7_g1_i2	-1.47652	1.71e-05	0.000671047
contig42590	GJNK01042501	XLOC_014341	TRINITY_DN17031_c0_g1_i2	-1.45779	1.73e-05	0.000675194
contig200969	GJNK01200806	XLOC_090677	TRINITY_DN26603_c2_g2_i4	-5.43199	1.73e-05	0.000675194
contig96539	GJNK01096398	XLOC_034202	TRINITY_DN20115_c0_g1_i1	-1.36393	1.73e-05	0.000677572	POC1 centriolar protein homolog B	3.94e-32
contig165873	GJNK01165719	XLOC_069962	TRINITY_DN24456_c9_g1_i1	-7.30913	1.74e-05	0.000677572	Vitellogenin	2.76e-09
contig202191	GJNK01202012	XLOC_091334	TRINITY_DN26665_c0_g2_i1	-13.3295	1.8e-05	0.000701476
contig128506	GJNK01128362	XLOC_049152	TRINITY_DN22040_c0_g2_i1	-1.29166	1.81e-05	0.000703383	Suppressor of tumorigenicity 14 protein homolog	2.02e-12
contig118359	GJNK01118215	XLOC_044306	TRINITY_DN21448_c0_g1_i1	-1.75822	1.85e-05	0.000717787	Aurora kinase A	1.72e-100
contig149612	GJNK01149464	XLOC_060369	TRINITY_DN23373_c0_g1_i2	-0.631985	1.86e-05	0.000719383	DNA-directed RNA polymerase I subunit RPA2	0
contig175424	GJNK01175267	XLOC_075747	TRINITY_DN25073_c0_g1_i18	-1.69588	1.87e-05	0.000721264	Chorion peroxidase	3.47e-19
contig126876	GJNK01126732	XLOC_048456	TRINITY_DN21952_c0_g1_i4	-1.30598	1.88e-05	0.000725722
contig152528	GJNK01152378	XLOC_062048	TRINITY_DN23572_c2_g2_i1	-1.26328	1.92e-05	0.00073873
contig174617	GJNK01174462	XLOC_074604	TRINITY_DN24958_c0_g3_i1	-1.59025	1.92e-05	0.000740786	E3 ubiquitin-protein ligase CBL	0
contig190793	GJNK01190633	XLOC_084854	TRINITY_DN25999_c1_g2_i3	-0.49106	1.93e-05	0.000743351	E3 ubiquitin-protein ligase FANCL	7.71e-31
contig179045	GJNK01178887	XLOC_077288	TRINITY_DN25225_c0_g2_i2	-0.762056	1.94e-05	0.000747078	WW domain-containing oxidoreductase	1.07e-15
contig101511	GJNK01101368	XLOC_036403	TRINITY_DN20414_c1_g4_i1	-1.12553	1.95e-05	0.000748381	WW domain-containing adapter protein with coiled-coil homolog	1.05e-33
contig189999	GJNK01189839	XLOC_084262	TRINITY_DN25941_c1_g2_i1	-1.64903	1.96e-05	0.000748644	Phosphatidylinositol-binding clathrin assembly protein LAP	0
contig43843	GJNK01043753	XLOC_015264	TRINITY_DN17191_c3_g1_i6	-1.82805	1.96e-05	0.000751063	Zinc finger protein 64	1.08e-10
contig143796	GJNK01143648	XLOC_057715	TRINITY_DN23047_c0_g1_i4	-2.67455	1.98e-05	0.000757365	FK506-binding protein 59	1.05e-39
contig65003	GJNK01064901	XLOC_021789	TRINITY_DN18285_c0_g2_i1	-0.848755	2.02e-05	0.000766598
contig184746	GJNK01184587	XLOC_080751	TRINITY_DN25581_c0_g1_i2	-2.73363	2.04e-05	0.000774421
contig180468	GJNK01180309	XLOC_078099	TRINITY_DN25310_c0_g1_i1	-1.63482	2.07e-05	0.000783614	Dual oxidase	0
contig194506	GJNK01194345	XLOC_087359	TRINITY_DN26256_c0_g1_i1	-1.38979	2.07e-05	0.000783802	Aldo-keto reductase family 1 member A1	4.15e-68
contig142007	GJNK01141859	XLOC_055709	TRINITY_DN22805_c0_g1_i4	-1.07003	2.08e-05	0.000785711	BRCA1-associated protein	6.03e-138
contig157077	GJNK01156927	XLOC_064395	TRINITY_DN23839_c1_g1_i5	-6.70662	2.09e-05	0.000785858
contig196858	GJNK01196696	XLOC_088251	TRINITY_DN26349_c2_g2_i4	-2.14526	2.09e-05	0.000785858	Protein phosphatase PP2A 55 kDa regulatory subunit	0
contig43430	GJNK01043341	XLOC_014639	TRINITY_DN17080_c0_g1_i1	-1.2138	2.11e-05	0.000791688	M-phase inducer phosphatase	3.27e-80
contig130464	GJNK01130320	XLOC_050146	TRINITY_DN22171_c0_g3_i1	-7.46839	2.11e-05	0.000791688
contig10417	GJNK01010379	XLOC_102288	TRINITY_DN9515_c0_g1_i2	-1.155	2.11e-05	0.000791688	Replication factor C subunit 3	1.79e-141
contig130203	GJNK01130059	XLOC_049842	TRINITY_DN22132_c0_g1_i6	-3.46739	2.12e-05	0.000794617	Zinc finger Y-chromosomal protein 1	1.81e-35
contig53828	GJNK01053735	XLOC_018140	TRINITY_DN17686_c0_g1_i3	-10.3214	2.14e-05	0.000797722	Ribosome biogenesis protein NSA2 homolog	3.39e-133
contig95905	GJNK01095764	XLOC_033755	TRINITY_DN20061_c0_g1_i4	-1.36354	2.14e-05	0.000797722	Uncharacterized protein C45G9.7	2.07e-33
contig131131	GJNK01130987	XLOC_050516	TRINITY_DN22214_c0_g1_i3	-1.26269	2.15e-05	0.000799878
contig190915	GJNK01190755	XLOC_084442	TRINITY_DN25957_c1_g1_i4	-4.77708	2.18e-05	0.00080981
contig142569	GJNK01142421	XLOC_057130	TRINITY_DN22985_c0_g1_i2	-7.16641	2.19e-05	0.000812118	ELMO domain-containing protein 1	5.99e-47
contig189454	GJNK01189295	XLOC_083646	TRINITY_DN25887_c0_g2_i1	-0.525177	2.2e-05	0.000814016	Akirin	1.94e-33
contig166093	GJNK01165938	XLOC_069597	TRINITY_DN24420_c0_g3_i1	-1.2766	2.25e-05	0.000826609	Tetratricopeptide repeat protein 27	9.05e-92
contig51114	GJNK01051021	XLOC_016995	TRINITY_DN17492_c0_g1_i4	-1.56551	2.26e-05	0.000829069
contig125238	GJNK01125094	XLOC_047910	TRINITY_DN21886_c0_g1_i11	-2.19781	2.26e-05	0.000829916	Ecdysteroid UDP-glucosyltransferase	4.03e-22
contig210045	GJNK01209844	XLOC_096137	TRINITY_DN27145_c5_g3_i3	-6.77379	2.26e-05	0.000829916	Transcription elongation factor SPT6	2.14e-15
contig50826	GJNK01050733	XLOC_016815	TRINITY_DN17466_c0_g1_i1	-0.627427	2.28e-05	0.000832949	CCR4-NOT transcription complex subunit 3	4.5e-102
contig149064	GJNK01148916	XLOC_060411	TRINITY_DN23377_c0_g2_i5	-6.29755	2.32e-05	0.000845204	Cytochrome b561	5.31e-36
contig203928	GJNK01203749	XLOC_093447	TRINITY_DN26888_c4_g2_i3	-0.572433	2.32e-05	0.000846931	Pericentriolar material 1 protein	4.61e-11
contig14527	GJNK01014481	XLOC_001764	TRINITY_DN12202_c0_g1_i1	-6.87189	2.35e-05	0.000852132	Phospholipase A-2-activating protein	3.03e-18
contig125606	GJNK01125462	XLOC_047636	TRINITY_DN21860_c0_g1_i1	-1.56833	2.35e-05	0.000852132	Facilitated trehalose transporter Tret1	4.95e-29
contig193262	GJNK01193101	XLOC_085932	TRINITY_DN26113_c0_g1_i1	-1.02984	2.35e-05	0.000852132	Speckle targeted PIP5K1A-regulated poly(A) polymerase	7.08e-16
contig137486	GJNK01137341	XLOC_053881	TRINITY_DN22602_c1_g1_i3	-1.688	2.36e-05	0.000852933
contig201338	GJNK01201175	XLOC_090865	TRINITY_DN26623_c4_g1_i2	-6.45512	2.38e-05	0.000858712	Heparanase	2.89e-19
contig137261	GJNK01137116	XLOC_053964	TRINITY_DN22614_c0_g2_i1	-2.0828	2.4e-05	0.000864301	Cytochrome P450 9e2	4.08e-21
contig177196	GJNK01177039	XLOC_076110	TRINITY_DN25110_c0_g1_i15	-0.669525	2.4e-05	0.000865215	Deubiquitinase DESI2	8.61e-76
contig70274	GJNK01070161	XLOC_023993	TRINITY_DN18647_c3_g1_i1	-1.16959	2.41e-05	0.000866281
contig148277	GJNK01148129	XLOC_059700	TRINITY_DN23288_c0_g1_i1	-2.47128	2.42e-05	0.00086998	E3 ubiquitin-protein ligase Rnf220	1.92e-38
contig12303	GJNK01012260	XLOC_000614	TRINITY_DN10946_c0_g1_i2	-5.74715	2.43e-05	0.000870826	Sulfotransferase 4A1	3.57e-08
contig21679	GJNK01021632	XLOC_006497	TRINITY_DN14994_c0_g1_i2	-0.469608	2.46e-05	0.000881398	Uncharacterized protein C18orf19 homolog B	7.69e-38
contig22282	GJNK01022235	XLOC_006591	TRINITY_DN15030_c0_g1_i2	-0.431656	2.46e-05	0.000881398	Protein FAM8A1	2.6e-21
contig108655	GJNK01108512	XLOC_039812	TRINITY_DN20846_c0_g4_i2	-1.81729	2.49e-05	0.000889367	AN1-type zinc finger protein 5	4.17e-10
contig166142	GJNK01165987	XLOC_069880	TRINITY_DN24447_c1_g3_i1	-1.65946	2.5e-05	0.000891208	Serine/threonine-protein kinase Nek3	4.04e-20
contig160560	GJNK01160408	XLOC_066501	TRINITY_DN24083_c0_g1_i6	-6.58162	2.52e-05	0.000896364	Transcription factor MafG	6.59e-24
contig125482	GJNK01125338	XLOC_047210	TRINITY_DN21805_c0_g4_i3	-4.0993	2.53e-05	0.00089874	Juvenile hormone acid O-methyltransferase	3.69e-08
contig217398	GJNK01217192	XLOC_100675	TRINITY_DN27605_c6_g1_i3	-10.3352	2.54e-05	0.000902318
contig195794	GJNK01195632	XLOC_087416	TRINITY_DN26262_c0_g1_i8	-1.13248	2.56e-05	0.00090764	tRNA-specific adenosine deaminase 1	1.11e-60
contig203259	GJNK01203080	XLOC_091783	TRINITY_DN26718_c2_g1_i13	-6.79296	2.56e-05	0.000907651	Sulfotransferase 1C4	2.4e-10
contig208522	GJNK01208341	XLOC_095238	TRINITY_DN27063_c0_g1_i1	-0.692561	2.59e-05	0.000916615	Acylamino-acid-releasing enzyme	6.38e-22
contig170390	GJNK01170235	XLOC_072172	TRINITY_DN24688_c0_g2_i1	-0.844015	2.62e-05	0.000925734	DNA polymerase epsilon catalytic subunit A	0
contig214187	GJNK01213984	XLOC_098831	TRINITY_DN27425_c8_g1_i1	-0.809579	2.63e-05	0.000926903	tRNA (guanine(10)-N2)-methyltransferase homolog	5.17e-32
contig105279	GJNK01105136	XLOC_037878	TRINITY_DN20627_c0_g1_i2	-0.934778	2.64e-05	0.000930655	SUMO-conjugating enzyme UBC9-B	3.17e-80
contig23478	GJNK01023431	XLOC_007269	TRINITY_DN15302_c0_g1_i5	-7.10055	2.65e-05	0.000931034
contig183190	GJNK01183031	XLOC_080275	TRINITY_DN25532_c0_g1_i20	-10.6062	2.66e-05	0.000934917
contig194820	GJNK01194659	XLOC_087704	TRINITY_DN26287_c1_g1_i2	-0.75091	2.66e-05	0.000934917	Hillarin	0
contig22503	GJNK01022456	XLOC_006975	TRINITY_DN15188_c0_g1_i2	-1.20802	2.74e-05	0.00095884	LysM and putative peptidoglycan-binding domain-containing protein 3	1.46e-11
contig192753	GJNK01192592	XLOC_085509	TRINITY_DN26065_c1_g2_i6	-1.01432	2.75e-05	0.00096207	Transferrin	1.46e-76
contig24103	GJNK01024051	XLOC_007597	TRINITY_DN15437_c0_g2_i2	-9.93129	2.77e-05	0.000966753	60S ribosomal protein L13a	8.96e-39
contig82837	GJNK01082715	XLOC_029074	TRINITY_DN19375_c0_g1_i2	-0.741122	2.77e-05	0.000966753	RalBP1-associated Eps domain-containing protein 1	5.98e-30
contig143866	GJNK01143718	XLOC_057559	TRINITY_DN23032_c0_g1_i1	-0.922704	2.78e-05	0.00096731	Transcription factor AP-2-beta	7.6e-15
contig194900	GJNK01194739	XLOC_086998	TRINITY_DN26217_c0_g1_i1	-1.18536	2.81e-05	0.000976076	Dipeptidyl peptidase 8	1.86e-97
contig212006	GJNK01211804	XLOC_097681	TRINITY_DN27302_c2_g1_i2	-2.01377	2.82e-05	0.000979887
contig169355	GJNK01169200	XLOC_071538	TRINITY_DN24621_c2_g2_i7	-1.3211	2.84e-05	0.000982713	Maternal protein exuperantia	5.76e-73
contig81804	GJNK01081682	XLOC_028206	TRINITY_DN19246_c0_g2_i1	-1.45284	2.84e-05	0.000982737
contig148878	GJNK01148730	XLOC_060211	TRINITY_DN23347_c3_g2_i1	-0.766783	2.84e-05	0.000982737	14-3-3 protein epsilon	7.37e-159
contig42587	GJNK01042498	XLOC_014344	TRINITY_DN17031_c0_g2_i1	-1.60533	2.85e-05	0.000983526
contig85171	GJNK01085048	XLOC_029795	TRINITY_DN19483_c1_g1_i1	-1.48323	2.85e-05	0.000984694	Thymosin beta	2.6e-15
contig61780	GJNK01061680	XLOC_021014	TRINITY_DN18154_c0_g1_i4	-0.564882	2.88e-05	0.000991643	40S ribosomal protein S2	3.96e-84
contig26204	GJNK01026150	XLOC_008760	TRINITY_DN15824_c4_g5_i2	-1.23731	2.93e-05	0.00100577
contig201177	GJNK01201014	XLOC_090705	TRINITY_DN26606_c4_g2_i11	-6.41682	2.96e-05	0.00101366	Sulfotransferase 1C4	6.35e-39
contig214955	GJNK01214752	XLOC_100487	TRINITY_DN27590_c3_g2_i3	-1.08246	2.97e-05	0.00101658	Cysteine and histidine-rich domain-containing protein	7.69e-120
contig181308	GJNK01181149	XLOC_078708	TRINITY_DN25371_c3_g2_i1	-0.6051	3e-05	0.00102685
contig29591	GJNK01029518	XLOC_010045	TRINITY_DN16164_c0_g2_i2	-1.0997	3.04e-05	0.00103686	DNA polymerase delta subunit 2	5.84e-115
contig124950	GJNK01124806	XLOC_047395	TRINITY_DN21833_c0_g2_i1	-1.25583	3.16e-05	0.00107433	RNA N6-adenosine-methyltransferase mettl16	2.25e-84
contig190752	GJNK01190592	XLOC_084317	TRINITY_DN25947_c0_g1_i1	-0.525537	3.16e-05	0.00107433	Adhesion G protein-coupled receptor A3	2.56e-97
contig62748	GJNK01062648	XLOC_021157	TRINITY_DN18179_c0_g4_i2	-1.21426	3.18e-05	0.00107862	Myb/SANT-like DNA-binding domain-containing protein 3	4.46e-10
contig188642	GJNK01188483	XLOC_083101	TRINITY_DN25831_c0_g1_i1	-0.953785	3.17e-05	0.00107862	Interleukin-1 receptor-associated kinase 4	7.85e-55
contig19920	GJNK01019873	XLOC_005487	TRINITY_DN14497_c0_g1_i1	-1.97439	3.19e-05	0.00108154
contig124657	GJNK01124513	XLOC_048013	TRINITY_DN21898_c0_g1_i7	-8.00112	3.19e-05	0.00108154	cAMP-dependent protein kinase inhibitor beta	5.33e-05
contig14075	GJNK01014029	XLOC_001634	TRINITY_DN12088_c0_g1_i2	-0.584431	3.21e-05	0.00108282	Zinc finger protein 706	6.99e-12
contig22779	GJNK01022732	XLOC_006871	TRINITY_DN15147_c0_g1_i1	-0.853416	3.21e-05	0.00108282	Cyclin-dependent kinase 7	4.13e-156
contig76279	GJNK01076158	XLOC_025929	TRINITY_DN18917_c0_g1_i2	-2.03164	3.21e-05	0.00108282	DNA-directed RNA polymerase III subunit RPC5	7.12e-11
contig87757	GJNK01087633	XLOC_030865	TRINITY_DN19631_c0_g1_i6	-2.22901	3.2e-05	0.00108282
contig147514	GJNK01147366	XLOC_059543	TRINITY_DN23266_c5_g1_i1	-1.00286	3.2e-05	0.00108282
contig186876	GJNK01186717	XLOC_082674	TRINITY_DN25780_c1_g1_i7	-1.36159	3.23e-05	0.00108961	Glutamyl aminopeptidase	0
contig206813	GJNK01206632	XLOC_094257	TRINITY_DN26976_c4_g2_i1	-1.0402	3.24e-05	0.0010898	Frizzled-7	1.43e-133
contig96019	GJNK01095878	XLOC_033861	TRINITY_DN20073_c2_g1_i1	-1.52206	3.26e-05	0.00109544
contig131906	GJNK01131762	XLOC_050864	TRINITY_DN22253_c0_g2_i1	-1.03782	3.26e-05	0.00109544	Protein catecholamines up	4.89e-10
contig153689	GJNK01153539	XLOC_062488	TRINITY_DN23625_c0_g2_i1	-1.03847	3.26e-05	0.00109544
contig110204	GJNK01110060	XLOC_040703	TRINITY_DN20974_c4_g4_i1	-2.65014	3.34e-05	0.00111899	Beta-1-syntrophin	1.43e-115
contig163338	GJNK01163186	XLOC_067788	TRINITY_DN24219_c0_g2_i25	-5.34286	3.38e-05	0.00113253
contig175241	GJNK01175084	XLOC_075833	TRINITY_DN25081_c0_g1_i5	-3.39191	3.41e-05	0.00113787	Stress-activated map kinase-interacting protein 1	5.8e-32
contig62851	GJNK01062751	XLOC_020827	TRINITY_DN18130_c1_g3_i1	-6.18287	3.42e-05	0.00114118	2-hydroxyacylsphingosine 1-beta-galactosyltransferase	4.66e-13
contig73285	GJNK01073165	XLOC_024707	TRINITY_DN18750_c3_g3_i4	-1.09412	3.43e-05	0.00114172	AP-3 complex subunit sigma-2	1.48e-106
contig212588	GJNK01212386	XLOC_097949	TRINITY_DN27327_c8_g1_i4	-10.0494	3.43e-05	0.00114172	6-phosphogluconate dehydrogenase, decarboxylating	3.27e-147
contig200613	GJNK01200450	XLOC_090496	TRINITY_DN26583_c3_g1_i3	-1.3643	3.46e-05	0.00114683	Protein furry	1.61e-137
contig110419	GJNK01110275	XLOC_040455	TRINITY_DN20937_c0_g2_i4	-1.31297	3.5e-05	0.00115857	Probable isocitrate dehydrogenase [NAD] subunit alpha, mitochondrial	0
contig137957	GJNK01137811	XLOC_054107	TRINITY_DN22633_c7_g2_i7	-3.84595	3.52e-05	0.00116179	Dehydrodolichyl diphosphate synthase complex subunit Dhdds	3.75e-55
contig126767	GJNK01126623	XLOC_048366	TRINITY_DN21945_c0_g1_i1	-0.657031	3.53e-05	0.00116407	Krueppel homolog 1	6.78e-12
contig195731	GJNK01195569	XLOC_087666	TRINITY_DN26283_c0_g2_i1	-1.32746	3.55e-05	0.00117103	WD repeat-containing protein 81	1.34e-108
contig205941	GJNK01205762	XLOC_094001	TRINITY_DN26956_c1_g1_i2	-2.85272	3.59e-05	0.00118204	Glycogen debranching enzyme	3.43e-92
contig137935	GJNK01137789	XLOC_054099	TRINITY_DN22633_c4_g1_i1	-5.7504	3.63e-05	0.00119255	Dehydrodolichyl diphosphate synthase complex subunit DHDDS	1.47e-57
contig202593	GJNK01202414	XLOC_092354	TRINITY_DN26778_c3_g1_i3	-1.21574	3.72e-05	0.00122005	Meckel syndrome type 1 protein	1.12e-62
contig120725	GJNK01120581	XLOC_046009	TRINITY_DN21662_c0_g2_i3	-2.7055	3.75e-05	0.00122889	Putative exonuclease GOR	1.12e-61
contig124566	GJNK01124422	XLOC_047494	TRINITY_DN21845_c0_g1_i5	-1.37546	3.76e-05	0.00122889
contig59362	GJNK01059266	XLOC_019487	TRINITY_DN17930_c4_g6_i1	-11.518	3.82e-05	0.00124891
contig62168	GJNK01062068	XLOC_020739	TRINITY_DN18118_c0_g1_i6	-0.852395	3.85e-05	0.00125561
contig145454	GJNK01145306	XLOC_058870	TRINITY_DN23199_c1_g1_i9	-1.88453	3.86e-05	0.0012589
contig32630	GJNK01032548	XLOC_010999	TRINITY_DN16380_c0_g1_i2	-0.993578	3.94e-05	0.00128205	Protein-serine O-palmitoleoyltransferase porcupine	5.27e-37
contig119109	GJNK01118965	XLOC_045123	TRINITY_DN21552_c1_g2_i1	-1.11511	3.97e-05	0.00128937
contig130893	GJNK01130749	XLOC_050468	TRINITY_DN22209_c0_g1_i1	-1.20376	3.98e-05	0.00129086	PAN2-PAN3 deadenylation complex subunit PAN3	7.66e-109
contig169116	GJNK01168961	XLOC_072177	TRINITY_DN24689_c0_g1_i3	-0.942494	4.01e-05	0.0012999	Tetratricopeptide repeat protein 27	5.72e-53
contig124346	GJNK01124202	XLOC_047304	TRINITY_DN21818_c0_g1_i1	-0.710279	4.02e-05	0.00130281	Mitochondrial import inner membrane translocase subunit Tim13	8.23e-33
contig94386	GJNK01094245	XLOC_033151	TRINITY_DN19971_c2_g2_i12	-1.92212	4.03e-05	0.00130587	Glucose-6-phosphate 1-dehydrogenase	1.14e-86
contig218034	GJNK01217828	XLOC_100849	TRINITY_DN27624_c3_g1_i1	-5.2484	4.1e-05	0.00132622
contig100893	GJNK01100750	XLOC_036162	TRINITY_DN20383_c0_g7_i1	-2.72044	4.11e-05	0.00132639
contig206990	GJNK01206809	XLOC_095557	TRINITY_DN27093_c7_g1_i1	-0.741835	4.13e-05	0.00133243	Ubiquitin domain-containing protein UBFD1	2.66e-101
contig76570	GJNK01076448	XLOC_025982	TRINITY_DN18928_c3_g1_i1	-1.71169	4.15e-05	0.00133602
contig145316	GJNK01145168	XLOC_058357	TRINITY_DN23134_c0_g2_i2	-0.892715	4.16e-05	0.00133845	Guanine nucleotide-binding protein G(q) subunit alpha	2.74e-123
contig174448	GJNK01174293	XLOC_074576	TRINITY_DN24954_c0_g5_i1	-1.80453	4.21e-05	0.00135187
contig12479	GJNK01012436	XLOC_000768	TRINITY_DN11177_c0_g1_i1	-6.14343	4.23e-05	0.00135909	Dedicator of cytokinesis protein 1	2.37e-45
contig198417	GJNK01198254	XLOC_088901	TRINITY_DN26423_c0_g1_i1	-1.37906	4.27e-05	0.00136865
contig125593	GJNK01125449	XLOC_047647	TRINITY_DN21861_c0_g3_i6	-0.617349	4.31e-05	0.00137963	Sorting nexin-12	2.92e-73
contig196856	GJNK01196694	XLOC_088249	TRINITY_DN26349_c2_g2_i2	-4.4718	4.37e-05	0.00139865	Protein phosphatase PP2A 55 kDa regulatory subunit	0
contig126411	GJNK01126267	XLOC_048107	TRINITY_DN21909_c2_g3_i1	-2.39806	4.4e-05	0.00140751	60S ribosomal protein L10	5e-48
		XLOC_039919	TRINITY_DN20866_c0_g2_i1	-1.56995	4.41e-05	0.00140926
contig139712	GJNK01139566	XLOC_055160	TRINITY_DN22745_c4_g1_i5	-1.90987	4.47e-05	0.00142785	E3 ubiquitin-protein ligase sina	2.1e-05
contig139195	GJNK01139049	XLOC_054960	TRINITY_DN22725_c0_g1_i4	-7.97449	4.51e-05	0.00143996	Homeobox protein extradenticle	9.14e-84
contig15281	GJNK01015235	XLOC_002370	TRINITY_DN12685_c0_g1_i1	-1.17903	4.54e-05	0.00144626
contig50824	GJNK01050731	XLOC_016820	TRINITY_DN17467_c0_g1_i1	-0.629193	4.58e-05	0.00145794	Putative methyltransferase C9orf114 homolog	1.56e-112
contig166355	GJNK01166200	XLOC_069661	TRINITY_DN24427_c0_g3_i1	-2.31808	4.61e-05	0.0014647
contig157575	GJNK01157425	XLOC_064663	TRINITY_DN23872_c0_g1_i1	-2.63735	4.63e-05	0.0014691	Nuclear hormone receptor HR96	7.19e-37
contig165881	GJNK01165727	XLOC_069972	TRINITY_DN24456_c9_g6_i1	-8.18713	4.63e-05	0.0014691
contig137081	GJNK01136936	XLOC_053720	TRINITY_DN22582_c0_g1_i1	-2.23016	4.63e-05	0.00146922
contig88888	GJNK01088764	XLOC_031115	TRINITY_DN19663_c0_g1_i2	-0.699342	4.67e-05	0.00147676	Mitochondrial carrier homolog 2	2.26e-07
contig114692	GJNK01114548	XLOC_042712	TRINITY_DN21251_c0_g1_i4	-5.85145	4.77e-05	0.00150761	Venom allergen 3	6.42e-17
contig174447	GJNK01174292	XLOC_074575	TRINITY_DN24954_c0_g4_i1	-1.09049	4.78e-05	0.00150847
contig77934	GJNK01077812	XLOC_026619	TRINITY_DN19015_c1_g8_i1	-4.64865	4.85e-05	0.00152778
contig81395	GJNK01081273	XLOC_028547	TRINITY_DN19288_c4_g1_i2	-0.729234	4.88e-05	0.00153489	SUMO-activating enzyme subunit 1	3.2e-65
contig105492	GJNK01105349	XLOC_038115	TRINITY_DN20659_c0_g1_i1	-1.6913	4.91e-05	0.00154332
contig155795	GJNK01155645	XLOC_063490	TRINITY_DN23743_c0_g1_i1	-0.648561	4.94e-05	0.00155157	TATA-box-binding protein	1.15e-139
contig22888	GJNK01022841	XLOC_006916	TRINITY_DN15167_c0_g3_i1	-0.610865	4.96e-05	0.0015551	60S acidic ribosomal protein P0	8.1e-42
contig20242	GJNK01020195	XLOC_005340	TRINITY_DN14447_c1_g1_i2	-9.21069	5.03e-05	0.00157419	6-phosphogluconate dehydrogenase, decarboxylating 2	1.63e-41
contig103220	GJNK01103077	XLOC_037659	TRINITY_DN20595_c0_g3_i12	-2.04071	5.08e-05	0.00158828
contig205939	GJNK01205760	XLOC_094002	TRINITY_DN26956_c1_g2_i1	-1.52542	5.08e-05	0.00158828	Glycogen debranching enzyme	1.14e-128
contig157119	GJNK01156969	XLOC_064510	TRINITY_DN23852_c3_g2_i1	-5.46326	5.11e-05	0.00159521	Fasciclin-1	2.24e-27
contig193344	GJNK01193183	XLOC_085892	TRINITY_DN26108_c1_g2_i1	-2.25045	5.14e-05	0.00160183
contig119370	GJNK01119226	XLOC_044793	TRINITY_DN21506_c4_g3_i1	-1.03026	5.18e-05	0.00161034	Zinc finger protein 64	4.1e-27
contig172405	GJNK01172250	XLOC_073206	TRINITY_DN24802_c0_g2_i3	-2.12181	5.18e-05	0.00161034	Ubiquitin carboxyl-terminal hydrolase 47	0
contig200983	GJNK01200820	XLOC_091527	TRINITY_DN26687_c1_g1_i5	-1.47375	5.25e-05	0.00163156
contig23193	GJNK01023146	XLOC_007083	TRINITY_DN15236_c0_g1_i1	-0.595996	5.28e-05	0.00163868	Ubiquitin-conjugating enzyme E2-24 kDa	2.22e-110
contig169484	GJNK01169329	XLOC_071598	TRINITY_DN24626_c0_g2_i1	-0.680607	5.3e-05	0.0016421	Ubiquitin carboxyl-terminal hydrolase 36	1.52e-140
contig12308	GJNK01012265	XLOC_000622	TRINITY_DN10956_c0_g1_i1	-1.63798	5.34e-05	0.00165565
contig138984	GJNK01138838	XLOC_055518	TRINITY_DN22785_c2_g1_i5	-2.06484	5.37e-05	0.00166067	Venom carboxylesterase-6	4.2e-91
contig143457	GJNK01143309	XLOC_057007	TRINITY_DN22968_c1_g1_i1	-1.43329	5.37e-05	0.00166067	Enhancer of mRNA-decapping protein 4	4.69e-28
contig58595	GJNK01058500	XLOC_019834	TRINITY_DN17981_c3_g1_i1	-1.33249	5.38e-05	0.00166223	NADPH-dependent diflavin oxidoreductase 1	5.4e-160
contig168115	GJNK01167960	XLOC_070663	TRINITY_DN24534_c0_g1_i3	-0.503593	5.41e-05	0.00167018	DNA ligase 3	0
contig72660	GJNK01072540	XLOC_024366	TRINITY_DN18710_c4_g1_i2	-1.60871	5.44e-05	0.00167795	Peptidoglycan recognition protein 4	1.97e-13
contig23085	GJNK01023038	XLOC_007030	TRINITY_DN15216_c0_g1_i3	-3.8646	5.55e-05	0.00170234	DNA replication complex GINS protein PSF2	6.9e-37
contig120652	GJNK01120508	XLOC_045293	TRINITY_DN21573_c0_g1_i3	-0.561894	5.54e-05	0.00170234	5'-AMP-activated protein kinase subunit beta-1	5.49e-80
contig153017	GJNK01152867	XLOC_062605	TRINITY_DN23635_c0_g1_i4	-11.7864	5.6e-05	0.00171713	Chitinase-like protein Idgf4	2.55e-87
contig23243	GJNK01023196	XLOC_007112	TRINITY_DN15249_c0_g1_i2	-0.822738	5.62e-05	0.00171963	Protein patched	0
contig154705	GJNK01154555	XLOC_063418	TRINITY_DN23735_c1_g1_i2	-0.598945	5.62e-05	0.00171997	60S ribosomal protein L14	3.74e-10
contig205934	GJNK01205755	XLOC_093996	TRINITY_DN26956_c0_g1_i1	-2.40421	5.64e-05	0.00172453	Glycogen debranching enzyme	1.98e-65
contig52281	GJNK01052188	XLOC_017334	TRINITY_DN17551_c0_g1_i1	-0.438697	5.66e-05	0.00172843	Acidic leucine-rich nuclear phosphoprotein 32 family member A	2.24e-69
contig123670	GJNK01123526	XLOC_046623	TRINITY_DN21737_c1_g1_i3	-0.871493	5.68e-05	0.00173248	Protein lin-54 homolog	3.26e-64
contig55600	GJNK01055506	XLOC_018403	TRINITY_DN17737_c0_g2_i1	-1.43999	5.7e-05	0.0017359	Inhibitor of growth protein 2	1.55e-31
contig200885	GJNK01200722	XLOC_090718	TRINITY_DN26607_c3_g1_i2	-1.97306	5.87e-05	0.00178302	Microtubule-associated proteins 1A/1B light chain 3C	1.78e-37
contig210790	GJNK01210589	XLOC_096964	TRINITY_DN27232_c1_g1_i5	-2.68494	5.89e-05	0.00178813	Histone-lysine N-methyltransferase SMYD3	3.64e-37
contig105073	GJNK01104930	XLOC_037922	TRINITY_DN20633_c0_g1_i1	-0.626703	5.93e-05	0.00179837	Regulator of chromosome condensation	1.29e-120
contig173015	GJNK01172860	XLOC_073991	TRINITY_DN24892_c0_g1_i4	-9.50948	5.96e-05	0.0018036	Lysine--tRNA ligase	0
contig209449	GJNK01209268	XLOC_095958	TRINITY_DN27127_c6_g1_i9	-1.50203	5.97e-05	0.00180476	Voltage-dependent calcium channel type A subunit alpha-1	0
contig81741	GJNK01081619	XLOC_028143	TRINITY_DN19237_c4_g1_i7	-1.59228	5.98e-05	0.00180641	Zinc finger protein Pegasus	2.48e-09
contig51800	GJNK01051707	XLOC_017046	TRINITY_DN17504_c5_g1_i1	-1.40811	6.01e-05	0.00181027	Neuroparsin-A	3.92e-06
contig100503	GJNK01100360	XLOC_035809	TRINITY_DN20332_c0_g3_i1	-1.63052	6e-05	0.00181027	Heat shock protein 22	0.00034
contig56534	GJNK01056439	XLOC_019258	TRINITY_DN17890_c0_g2_i2	-1.39058	6.06e-05	0.00182532	Nucleosomal histone kinase 1	3.74e-96
contig23874	GJNK01023822	XLOC_007697	TRINITY_DN15480_c0_g1_i2	-1.28075	6.1e-05	0.00183329	ADP-ribosylation factor-like protein 6-interacting protein 1	2.13e-25
contig11918	GJNK01011875	XLOC_000405	TRINITY_DN10667_c0_g1_i2	-6.58158	6.12e-05	0.00183778	Dedicator of cytokinesis protein 5	1.44e-31
contig150663	GJNK01150515	XLOC_061184	TRINITY_DN23472_c0_g1_i2	-0.818533	6.13e-05	0.00184152	GATOR complex protein MIOS-B	0
contig115852	GJNK01115708	XLOC_043467	TRINITY_DN21337_c0_g1_i1	-1.13163	6.17e-05	0.00184945	cGMP-dependent protein kinase, isozyme 2 forms cD4/T1/T3A/T3B	2.69e-13
contig20724	GJNK01020677	XLOC_005730	TRINITY_DN14621_c0_g1_i1	-2.06145	6.17e-05	0.00184971	Alpha-crystallin B chain	3.61e-26
contig176077	GJNK01175920	XLOC_075379	TRINITY_DN25035_c0_g1_i1	-4.37909	6.18e-05	0.00184971
contig173018	GJNK01172863	XLOC_073993	TRINITY_DN24892_c0_g1_i6	-9.47694	6.25e-05	0.00186642	Lysine--tRNA ligase	1.67e-64
contig108647	GJNK01108504	XLOC_039808	TRINITY_DN20846_c0_g2_i1	-1.57206	6.32e-05	0.00188417
contig83395	GJNK01083272	XLOC_028786	TRINITY_DN19326_c1_g2_i6	-2.43461	6.36e-05	0.00189285
contig186873	GJNK01186714	XLOC_082672	TRINITY_DN25780_c1_g1_i4	-1.72229	6.35e-05	0.00189285	Aminopeptidase 1	3.02e-38
contig199276	GJNK01199113	XLOC_090483	TRINITY_DN26580_c2_g2_i5	-5.90716	6.38e-05	0.00189672
contig103908	GJNK01103765	XLOC_037443	TRINITY_DN20564_c0_g2_i1	-10.7893	6.39e-05	0.00189898
contig194177	GJNK01194016	XLOC_086449	TRINITY_DN26167_c0_g2_i1	-0.945904	6.44e-05	0.00191307	Aladin	4.99e-20
contig162817	GJNK01162665	XLOC_068431	TRINITY_DN24292_c0_g1_i2	-0.765991	6.49e-05	0.00192554
contig183175	GJNK01183016	XLOC_080282	TRINITY_DN25532_c0_g1_i5	-10.9298	6.5e-05	0.00192554
contig213616	GJNK01213414	XLOC_098688	TRINITY_DN27408_c9_g2_i1	-0.939087	6.52e-05	0.00192973
contig23938	GJNK01023886	XLOC_007507	TRINITY_DN15401_c0_g1_i1	-1.165	6.56e-05	0.00193648	Probable ATP-dependent RNA helicase DDX43	1.31e-179
contig217496	GJNK01217290	XLOC_100983	TRINITY_DN27636_c11_g2_i4	-1.12464	6.67e-05	0.00196618	UDP-glucose 6-dehydrogenase	0
contig188216	GJNK01188057	XLOC_083634	TRINITY_DN25885_c1_g1_i4	-0.489979	6.73e-05	0.00197909	Nucleolar protein 58	5.11e-88
contig123653	GJNK01123509	XLOC_047066	TRINITY_DN21788_c2_g1_i5	-1.88069	6.83e-05	0.00200273
contig23088	GJNK01023041	XLOC_007235	TRINITY_DN15288_c0_g1_i3	-0.801672	6.89e-05	0.00201487	Histone H2A.V	6.57e-52
contig188047	GJNK01187888	XLOC_083612	TRINITY_DN25881_c0_g1_i6	-1.50199	6.92e-05	0.00202032
contig88891	GJNK01088767	XLOC_031119	TRINITY_DN19663_c0_g2_i3	-0.649712	6.94e-05	0.00202659	Mitochondrial carrier homolog 2	2.72e-49
contig152964	GJNK01152814	XLOC_062275	TRINITY_DN23602_c0_g1_i1	-1.6265	7e-05	0.00203945	Probable RNA-directed DNA polymerase from transposon BS	5.93e-21
contig175043	GJNK01174887	XLOC_074730	TRINITY_DN24969_c0_g2_i1	-0.976293	7e-05	0.00203945
contig135990	GJNK01135846	XLOC_053062	TRINITY_DN22505_c0_g1_i8	-2.5454	7.01e-05	0.00204108
contig140982	GJNK01140834	XLOC_055753	TRINITY_DN22812_c0_g1_i3	-1.69417	7.03e-05	0.00204123	Homeobox protein MSX-1	1.24e-12
contig173780	GJNK01173625	XLOC_074964	TRINITY_DN24991_c0_g1_i5	-0.806896	7.02e-05	0.00204123	pre-rRNA 2'-O-ribose RNA methyltransferase FTSJ3	2.37e-129
contig25864	GJNK01025810	XLOC_008595	TRINITY_DN15773_c0_g1_i1	-1.24841	7.12e-05	0.00206218	Carnosine N-methyltransferase	2.24e-46
contig16943	GJNK01016897	XLOC_003321	TRINITY_DN13351_c0_g1_i3	-6.32227	7.13e-05	0.00206234
contig130897	GJNK01130753	XLOC_050472	TRINITY_DN22209_c0_g4_i1	-1.22145	7.14e-05	0.00206234	PAN2-PAN3 deadenylation complex subunit PAN3	1.73e-65
contig211919	GJNK01211717	XLOC_098089	TRINITY_DN27339_c22_g1_i2	-7.34044	7.12e-05	0.00206234	Epidermal growth factor receptor kinase substrate 8	6.56e-59
contig212780	GJNK01212578	XLOC_098257	TRINITY_DN27359_c6_g2_i2	-1.77062	7.14e-05	0.00206234	Protein abnormal spindle	1.28e-51
contig27552	GJNK01027497	XLOC_009319	TRINITY_DN15975_c0_g1_i2	-1.83244	7.17e-05	0.0020676
contig93897	GJNK01093756	XLOC_032985	TRINITY_DN19954_c6_g1_i2	-8.04817	7.17e-05	0.0020676	Glycogen debranching enzyme	1.08e-34
contig176291	GJNK01176134	XLOC_075523	TRINITY_DN25051_c0_g3_i3	-0.555224	7.23e-05	0.00207778	Replication factor C subunit 1	0
contig137291	GJNK01137146	XLOC_054054	TRINITY_DN22622_c0_g2_i1	-0.978068	7.23e-05	0.0020788
contig163311	GJNK01163159	XLOC_068428	TRINITY_DN24290_c0_g1_i7	-7.67496	7.28e-05	0.0020894	Nucleoporin-like protein amo1	9.41e-10
contig196066	GJNK01195904	XLOC_088608	TRINITY_DN26391_c1_g1_i7	-0.486772	7.31e-05	0.00209748	Chromatin-remodeling complex ATPase chain Iswi	0
contig22886	GJNK01022839	XLOC_006914	TRINITY_DN15167_c0_g2_i2	-0.612652	7.37e-05	0.00210986	60S acidic ribosomal protein P0	1.04e-52
contig137090	GJNK01136945	XLOC_053766	TRINITY_DN22588_c0_g1_i1	-1.45125	7.36e-05	0.00210986	Zinc finger protein 711	1.67e-22
contig209418	GJNK01209237	XLOC_095800	TRINITY_DN27116_c4_g1_i6	-6.48726	7.57e-05	0.00216738
contig21968	GJNK01021921	XLOC_006432	TRINITY_DN14956_c0_g1_i4	-6.03939	7.59e-05	0.00217068	28S ribosomal protein S14, mitochondrial	2.18e-40
contig110081	GJNK01109937	XLOC_040414	TRINITY_DN20934_c0_g2_i3	-0.849058	7.63e-05	0.00217531
contig130896	GJNK01130752	XLOC_050471	TRINITY_DN22209_c0_g2_i2	-1.23701	7.64e-05	0.00217531
contig133941	GJNK01133797	XLOC_052573	TRINITY_DN22451_c0_g1_i1	-1.28658	7.65e-05	0.00217531
contig193809	GJNK01193648	XLOC_086161	TRINITY_DN26138_c1_g1_i8	-2.10493	7.63e-05	0.00217531	Gamma-aminobutyric acid receptor subunit beta	6.9e-168
contig202722	GJNK01202543	XLOC_092480	TRINITY_DN26790_c5_g1_i17	-5.93171	7.67e-05	0.0021789	Stimulator of interferon genes protein	2.79e-05
contig179286	GJNK01179127	XLOC_077386	TRINITY_DN25234_c0_g1_i1	-1.79556	7.68e-05	0.00218013
contig159573	GJNK01159422	XLOC_065762	TRINITY_DN24002_c0_g1_i2	-1.18517	7.71e-05	0.00218729	BLOC-1-related complex subunit 6	3.71e-22
contig167303	GJNK01167148	XLOC_071221	TRINITY_DN24585_c0_g2_i1	-0.998848	7.72e-05	0.00218809	E3 ISG15--protein ligase Herc6	0.000264
contig93085	GJNK01092944	XLOC_032690	TRINITY_DN19905_c3_g1_i2	-0.956775	7.74e-05	0.00219183
contig166012	GJNK01165857	XLOC_069469	TRINITY_DN24406_c0_g1_i1	-1.33992	7.77e-05	0.00219732
contig104682	GJNK01104539	XLOC_038453	TRINITY_DN20697_c0_g6_i1	-1.74519	7.83e-05	0.00221177
contig212864	GJNK01212662	XLOC_098031	TRINITY_DN27334_c10_g3_i2	-1.12147	7.86e-05	0.00221637	Cationic amino acid transporter 2	8.69e-96
contig168542	GJNK01168387	XLOC_071088	TRINITY_DN24572_c0_g2_i4	-5.97844	7.89e-05	0.00222468
contig131590	GJNK01131446	XLOC_050856	TRINITY_DN22252_c0_g4_i1	-6.4295	7.92e-05	0.00222995
contig152468	GJNK01152318	XLOC_062000	TRINITY_DN23567_c0_g1_i1	-9.10474	7.98e-05	0.002245	Leucine carboxyl methyltransferase 1	1.83e-74
contig197413	GJNK01197251	XLOC_088534	TRINITY_DN26385_c1_g1_i1	-1.77733	8.05e-05	0.00226252
contig71077	GJNK01070964	XLOC_023900	TRINITY_DN18630_c0_g1_i1	-8.34661	8.06e-05	0.00226265	39S ribosomal protein L16, mitochondrial	1.26e-59
contig11666	GJNK01011623	XLOC_000349	TRINITY_DN10589_c0_g1_i2	-6.59819	8.12e-05	0.00227694	eIF-2-alpha kinase activator GCN1	0.000661
contig187978	GJNK01187819	XLOC_082696	TRINITY_DN25784_c3_g1_i2	-1.80023	8.14e-05	0.00228104	Septin-2	0
contig15602	GJNK01015556	XLOC_002472	TRINITY_DN12764_c0_g1_i1	-1.93538	8.23e-05	0.00230591
contig115465	GJNK01115321	XLOC_042642	TRINITY_DN21240_c0_g2_i1	-0.861624	8.25e-05	0.00230888
contig50236	GJNK01050144	XLOC_016676	TRINITY_DN17443_c0_g3_i1	-0.893658	8.29e-05	0.00231781	Zinc finger protein 782	4.97e-47
contig98051	GJNK01097910	XLOC_035498	TRINITY_DN20287_c0_g1_i9	-0.909426	8.34e-05	0.00232699	Uridine-cytidine kinase	2.46e-112
contig21587	GJNK01021540	XLOC_006198	TRINITY_DN14839_c0_g1_i1	-0.69461	8.37e-05	0.00232881	Twinkle protein, mitochondrial	8.74e-143
contig38198	GJNK01038113	XLOC_012978	TRINITY_DN16770_c0_g1_i7	-6.50012	8.37e-05	0.00232881	Histidine triad nucleotide-binding protein 1	2.04e-52
contig100500	GJNK01100357	XLOC_035805	TRINITY_DN20332_c0_g2_i2	-2.28556	8.38e-05	0.00232881	Protein lethal(2)essential for life	2.31e-32
contig165530	GJNK01165376	XLOC_069012	TRINITY_DN24356_c1_g1_i2	-5.27052	8.39e-05	0.00233095
contig94695	GJNK01094554	XLOC_033977	TRINITY_DN20082_c0_g3_i1	-0.808498	8.41e-05	0.00233406
contig192909	GJNK01192748	XLOC_086239	TRINITY_DN26146_c1_g1_i22	-1.8398	8.59e-05	0.00237845
contig60328	GJNK01060229	XLOC_020071	TRINITY_DN18019_c0_g1_i2	-1.03075	8.65e-05	0.0023935	Cyclin-A2	9.99e-81
contig144727	GJNK01144579	XLOC_057986	TRINITY_DN23090_c0_g3_i1	-0.898833	8.8e-05	0.00243103	E3 ubiquitin-protein ligase Hakai	1.34e-74
contig177797	GJNK01177640	XLOC_076356	TRINITY_DN25132_c1_g1_i2	-0.771782	8.83e-05	0.0024377	Abl interactor 1	6.16e-33
contig148643	GJNK01148495	XLOC_060132	TRINITY_DN23336_c0_g1_i4	-0.700939	8.85e-05	0.00243999	A-kinase anchor protein 10, mitochondrial	8.41e-75
contig132505	GJNK01132361	XLOC_051536	TRINITY_DN22335_c0_g1_i7	-5.56628	8.96e-05	0.00246813	Fumarylacetoacetate hydrolase domain-containing protein 2	2.5e-70
contig187300	GJNK01187141	XLOC_082170	TRINITY_DN25728_c0_g1_i3	-0.653896	8.98e-05	0.00247136	Transmembrane protein 185B	2.61e-100
contig140433	GJNK01140286	XLOC_056280	TRINITY_DN22875_c0_g1_i4	-0.441113	9.02e-05	0.0024747	Intraflagellar transport protein 88 homolog	0
contig181281	GJNK01181122	XLOC_078579	TRINITY_DN25357_c4_g2_i1	-0.78923	9.06e-05	0.00248505
contig98431	GJNK01098290	XLOC_035418	TRINITY_DN20278_c0_g1_i1	-0.518281	9.12e-05	0.00249911	Cyclin-dependent kinase 9	0
contig137012	GJNK01136867	XLOC_053661	TRINITY_DN22574_c0_g1_i1	-3.24273	9.16e-05	0.00250953	Synaptic vesicle membrane protein VAT-1 homolog-like	1.23e-78
contig160814	GJNK01160662	XLOC_066404	TRINITY_DN24069_c2_g3_i1	-1.02167	9.24e-05	0.00252933	Zinc finger protein 436	5.93e-67
contig181668	GJNK01181509	XLOC_079811	TRINITY_DN25485_c0_g2_i5	-1.59272	9.35e-05	0.00255405
contig185706	GJNK01185547	XLOC_081395	TRINITY_DN25650_c0_g2_i1	-0.904388	9.35e-05	0.00255405	Protein RFT1 homolog	2.31e-128
contig189055	GJNK01188896	XLOC_083227	TRINITY_DN25843_c1_g1_i1	-0.499674	9.37e-05	0.0025559	Inositol 1,4,5-trisphosphate receptor	0
contig165446	GJNK01165292	XLOC_068947	TRINITY_DN24348_c0_g1_i10	-4.48495	9.38e-05	0.00255715	GTP-binding protein 1	3.37e-137
contig102301	GJNK01102158	XLOC_036948	TRINITY_DN20496_c0_g1_i4	-1.2657	9.44e-05	0.0025674	USP6 N-terminal-like protein	6.65e-126
contig165443	GJNK01165289	XLOC_068954	TRINITY_DN24348_c0_g1_i7	-6.15717	9.43e-05	0.0025674	GTP-binding protein 1	1.74e-39
contig197832	GJNK01197670	XLOC_088746	TRINITY_DN26406_c0_g1_i2	-2.84174	9.47e-05	0.00257559
contig180128	GJNK01179969	XLOC_078893	TRINITY_DN25393_c0_g1_i3	-3.79103	9.52e-05	0.0025854
contig192642	GJNK01192481	XLOC_085411	TRINITY_DN26054_c0_g1_i9	-1.38064	9.52e-05	0.0025854	Carboxyl-terminal PDZ ligand of neuronal nitric oxide synthase protein	8e-68
contig174522	GJNK01174367	XLOC_074418	TRINITY_DN24936_c1_g1_i7	-8.433	9.67e-05	0.00260892	Sex-specific storage-protein 2	4.95e-56
contig170373	GJNK01170218	XLOC_072257	TRINITY_DN24698_c0_g1_i2	-11.2853	9.68e-05	0.00260985
contig205046	GJNK01204867	XLOC_093046	TRINITY_DN26846_c4_g1_i5	-6.07693	9.74e-05	0.00262422
contig201053	GJNK01200890	XLOC_090894	TRINITY_DN26625_c1_g2_i5	-4.66819	9.86e-05	0.0026505	Glucose dehydrogenase [FAD, quinone]	1.24e-41
contig151068	GJNK01150919	XLOC_061168	TRINITY_DN23470_c2_g1_i1	-1.43404	9.91e-05	0.00266046	MRG/MORF4L-binding protein	4.1e-23
contig205045	GJNK01204866	XLOC_093045	TRINITY_DN26846_c4_g1_i4	-5.70935	9.92e-05	0.00266046	Cyclin-G-associated kinase	3.57e-121
contig9684	GJNK01009646	XLOC_102066	TRINITY_DN8956_c0_g1_i1	-0.731039	9.9e-05	0.00266046	Mediator of RNA polymerase II transcription subunit 19	1.84e-86
contig167302	GJNK01167147	XLOC_071216	TRINITY_DN24585_c0_g1_i1	-0.775866	0.000100793	0.00269841	Probable E3 ubiquitin-protein ligase HERC4	0
contig115829	GJNK01115685	XLOC_043016	TRINITY_DN21289_c0_g3_i2	-2.2158	0.000101175	0.00270471
contig134782	GJNK01134638	XLOC_052355	TRINITY_DN22431_c1_g2_i1	-1.03577	0.00010167	0.00271401	Putative peptidyl-prolyl cis-trans isomerase dodo	5.61e-64
contig26808	GJNK01026754	XLOC_009044	TRINITY_DN15907_c0_g1_i1	-0.561259	0.000102283	0.00272642	Mitochondrial import receptor subunit TOM20 homolog	1.43e-29
contig205051	GJNK01204872	XLOC_093001	TRINITY_DN26841_c2_g1_i4	-1.07592	0.000102561	0.00273184	Mitochondrial E3 ubiquitin protein ligase 1	8.07e-47
contig32555	GJNK01032473	XLOC_010960	TRINITY_DN16371_c0_g1_i3	-8.89684	0.000103225	0.00274711	Protein mago nashi	8.6e-97
contig43244	GJNK01043155	XLOC_014410	TRINITY_DN17043_c2_g1_i2	-3.45143	0.000103504	0.00274739	Neurocalcin homolog	8.57e-48
contig145390	GJNK01145242	XLOC_058071	TRINITY_DN23103_c1_g1_i3	-2.91968	0.000103458	0.00274739
contig24140	GJNK01024088	XLOC_007622	TRINITY_DN15447_c0_g1_i2	-0.670144	0.000103694	0.0027501	Transmembrane protein 199	3.56e-16
contig95534	GJNK01095393	XLOC_033680	TRINITY_DN20048_c0_g1_i4	-2.30741	0.000104601	0.0027654	Kinesin-like protein KIF2A	9.46e-113
contig144890	GJNK01144742	XLOC_057900	TRINITY_DN23075_c0_g1_i3	-0.938269	0.000104662	0.0027654	Protein arginine N-methyltransferase 5	2.5e-180
contig174443	GJNK01174288	XLOC_074574	TRINITY_DN24954_c0_g2_i1	-1.44109	0.000104722	0.0027654
contig180436	GJNK01180277	XLOC_078868	TRINITY_DN25389_c2_g1_i4	-1.95581	0.000105682	0.00278876	Proton-coupled folate transporter	7.56e-08
contig131468	GJNK01131324	XLOC_051086	TRINITY_DN22283_c0_g3_i1	-1.02486	0.000106434	0.00280459
contig8878	GJNK01008842	XLOC_101955	TRINITY_DN8491_c0_g2_i1	-0.466607	0.000107022	0.00281808	DNA-directed RNA polymerases I, II, and III subunit RPABC1	6.73e-134
contig110607	GJNK01110463	XLOC_040600	TRINITY_DN20958_c1_g1_i2	-1.80392	0.000107102	0.00281816
contig31044	GJNK01030971	XLOC_010537	TRINITY_DN16275_c0_g1_i5	-1.26745	0.000107539	0.00282562	Transmembrane protein 138	1.95e-22
contig205151	GJNK01204972	XLOC_092990	TRINITY_DN26838_c2_g1_i1	-1.30711	0.000109714	0.0028807	Serine/threonine-protein kinase atr	0
contig61071	GJNK01060971	XLOC_020373	TRINITY_DN18057_c4_g1_i5	-1.47066	0.000110115	0.00288712	Zinc finger protein 711	1.03e-10
contig42747	GJNK01042658	XLOC_014308	TRINITY_DN17027_c0_g1_i1	-1.29575	0.000110654	0.00289919	Borealin	1.15e-06
contig18289	GJNK01018242	XLOC_004168	TRINITY_DN13855_c0_g1_i1	-6.86316	0.00011171	0.00291539	Integrin beta-PS	3.1e-10
contig40682	GJNK01040596	XLOC_013827	TRINITY_DN16940_c0_g1_i2	-1.81976	0.000111747	0.00291539	Phenoloxidase-activating factor 3	2.44e-63
contig113575	GJNK01113431	XLOC_041770	TRINITY_DN21121_c0_g2_i1	-1.28445	0.000111614	0.00291539	Kinesin-like protein subito	1.08e-14
contig198402	GJNK01198239	XLOC_088884	TRINITY_DN26421_c1_g4_i2	-6.57375	0.000111606	0.00291539
contig99071	GJNK01098930	XLOC_035575	TRINITY_DN20297_c3_g1_i3	-2.74791	0.000112351	0.00292898
contig144693	GJNK01144545	XLOC_057746	TRINITY_DN23051_c0_g2_i3	-0.547665	0.000112715	0.00293442	DDB1- and CUL4-associated factor 13	0
contig14658	GJNK01014612	XLOC_001872	TRINITY_DN12302_c0_g1_i1	-1.68213	0.000112857	0.00293602
contig151641	GJNK01151492	XLOC_061456	TRINITY_DN23506_c1_g1_i5	-4.91085	0.000113118	0.00294076	Lipase member H-A	1.02e-31
contig199696	GJNK01199533	XLOC_089742	TRINITY_DN26505_c2_g1_i8	-4.35176	0.000113554	0.00294792
contig44858	GJNK01044768	XLOC_014975	TRINITY_DN17140_c0_g1_i6	-4.44916	0.000115866	0.00300159
contig17020	GJNK01016974	XLOC_003417	TRINITY_DN13413_c1_g1_i1	-0.934822	0.000116523	0.003011	Tyrosine-protein phosphatase non-receptor type 7	4.98e-13
contig30301	GJNK01030228	XLOC_010332	TRINITY_DN16235_c1_g1_i1	-1.45263	0.000117863	0.00303837
contig215955	GJNK01215752	XLOC_100530	TRINITY_DN27593_c6_g3_i2	-1.81936	0.000118095	0.00304223	Acidic repeat-containing protein	2.09e-39
contig155666	GJNK01155516	XLOC_063562	TRINITY_DN23751_c0_g3_i3	-0.535654	0.000118385	0.00304756	MOG interacting and ectopic P-granules protein 1	4.16e-25
contig17839	GJNK01017792	XLOC_004056	TRINITY_DN13798_c0_g1_i2	-1.43735	0.000119094	0.00306154	Fatty-acid amide hydrolase 2	1.48e-18
contig99991	GJNK01099849	XLOC_035663	TRINITY_DN20307_c0_g1_i7	-1.41014	0.000119221	0.00306266	Torso-like protein	9.14e-100
contig52100	GJNK01052007	XLOC_017247	TRINITY_DN17535_c0_g1_i3	-0.787099	0.000119304	0.00306266	DNA-directed RNA polymerase I subunit RPA49	1.99e-10
contig186614	GJNK01186455	XLOC_081891	TRINITY_DN25704_c1_g3_i4	-1.03353	0.000119844	0.00307438	Disks large-associated protein 1	4.59e-23
contig22658	GJNK01022611	XLOC_006799	TRINITY_DN15122_c0_g1_i1	-0.762727	0.000121464	0.00310652	Ubiquitin-conjugating enzyme E2 N	2.91e-83
contig181012	GJNK01180853	XLOC_078507	TRINITY_DN25349_c0_g1_i2	-1.76042	0.000121518	0.00310652
contig163309	GJNK01163157	XLOC_068426	TRINITY_DN24290_c0_g1_i5	-0.924834	0.000124523	0.00317452	H/ACA ribonucleoprotein complex subunit 2-like protein	1.97e-40
contig197135	GJNK01196973	XLOC_088371	TRINITY_DN26364_c1_g1_i4	-0.886167	0.00012451	0.00317452	Receptor-type tyrosine-protein phosphatase R	3.96e-18
contig117005	GJNK01116861	XLOC_043462	TRINITY_DN21336_c0_g1_i3	-0.989627	0.000125101	0.00318484	ADP-ribosylation factor-binding protein GGA1	7.31e-39
contig17368	GJNK01017322	XLOC_003635	TRINITY_DN13559_c1_g1_i4	-1.2364	0.000125965	0.00320463	Kinesin-like protein KIF23	4.96e-83
contig21636	GJNK01021589	XLOC_006240	TRINITY_DN14863_c0_g1_i1	-1.4444	0.00012661	0.0032166
contig167071	GJNK01166916	XLOC_070152	TRINITY_DN24476_c0_g2_i1	-0.986273	0.000126698	0.0032166
contig27909	GJNK01027854	XLOC_009426	TRINITY_DN16001_c0_g4_i1	-1.03628	0.000127076	0.00322398
contig203862	GJNK01203683	XLOC_092280	TRINITY_DN26770_c1_g2_i1	-1.49609	0.000127555	0.00322845
contig130183	GJNK01130039	XLOC_049936	TRINITY_DN22143_c0_g1_i1	-1.69739	0.000127958	0.00323522	Guanine nucleotide-binding protein G(o) subunit alpha	3.37e-89
contig18018	GJNK01017971	XLOC_003996	TRINITY_DN13769_c0_g1_i1	-1.49057	0.000128228	0.00323972	Glycogen debranching enzyme	2.47e-12
contig175435	GJNK01175278	XLOC_075075	TRINITY_DN25001_c0_g3_i3	-3.20719	0.000128312	0.00323972
contig101579	GJNK01101436	XLOC_036508	TRINITY_DN20430_c1_g2_i1	-0.601342	0.000128611	0.00324506	Nuclear pore glycoprotein p62	1.7e-05
contig189927	GJNK01189767	XLOC_083915	TRINITY_DN25909_c0_g3_i4	-8.42655	0.00012894	0.0032489
contig181310	GJNK01181151	XLOC_078710	TRINITY_DN25371_c3_g2_i3	-1.35557	0.000129316	0.00325392
contig27908	GJNK01027853	XLOC_009425	TRINITY_DN16001_c0_g3_i1	-0.894932	0.000130002	0.00326895
contig38593	GJNK01038508	XLOC_013088	TRINITY_DN16791_c2_g3_i4	-1.29348	0.000130828	0.00328746	Cleavage and polyadenylation specificity factor subunit 4	1.94e-97
contig129090	GJNK01128946	XLOC_049523	TRINITY_DN22090_c1_g1_i1	-1.09786	0.000131469	0.00330132
contig121460	GJNK01121316	XLOC_046086	TRINITY_DN21670_c0_g2_i4	-0.449199	0.000131879	0.00330937	Sister chromatid cohesion protein PDS5 homolog B-B	0
contig95058	GJNK01094917	XLOC_033579	TRINITY_DN20031_c1_g2_i1	-6.03578	0.000132189	0.0033149
contig161879	GJNK01161727	XLOC_067092	TRINITY_DN24150_c0_g1_i1	-1.89287	0.000132678	0.00332263	CDK5 regulatory subunit-associated protein 1	1.07e-112
contig169850	GJNK01169695	XLOC_071695	TRINITY_DN24639_c0_g1_i5	-1.31239	0.000132904	0.00332456	T-box transcription factor TBX6	4.99e-31
contig115684	GJNK01115540	XLOC_042853	TRINITY_DN21267_c7_g1_i2	-0.553655	0.000134218	0.00334981
contig61960	GJNK01061860	XLOC_021070	TRINITY_DN18163_c0_g6_i2	-0.528555	0.000135799	0.00338011	Putative tyrosine-protein kinase Wsck	5.67e-79
contig147705	GJNK01147557	XLOC_059254	TRINITY_DN23241_c1_g1_i1	-2.72481	0.000136168	0.003387
contig199150	GJNK01198987	XLOC_090489	TRINITY_DN26581_c2_g1_i3	-1.41503	0.000136768	0.00339964	CUGBP Elav-like family member 4	8.22e-56
contig190419	GJNK01190259	XLOC_084246	TRINITY_DN25939_c0_g1_i2	-5.4213	0.000137973	0.00342265
contig200622	GJNK01200459	XLOC_090389	TRINITY_DN26571_c0_g2_i1	-1.17442	0.000138979	0.00344299
contig163337	GJNK01163185	XLOC_067787	TRINITY_DN24219_c0_g2_i24	-1.68805	0.000139115	0.00344391
contig190068	GJNK01189908	XLOC_084486	TRINITY_DN25964_c0_g1_i8	-9.71538	0.000140861	0.00348258	Mediator of RNA polymerase II transcription subunit 17	0
contig67481	GJNK01067368	XLOC_022944	TRINITY_DN18473_c1_g2_i4	-1.10067	0.000141436	0.00349445	Microtubule-associated protein RP/EB family member 1	3.91e-97
contig209765	GJNK01209564	XLOC_096105	TRINITY_DN27142_c4_g2_i8	-0.859733	0.000141864	0.00350268	tRNA pseudouridine(38/39) synthase	6.27e-101
contig24941	GJNK01024888	XLOC_008142	TRINITY_DN15627_c0_g1_i1	-0.622887	0.000142201	0.00350864	GPN-loop GTPase 3	3.33e-104
contig133842	GJNK01133698	XLOC_051957	TRINITY_DN22383_c1_g1_i1	-0.727723	0.000142519	0.00351413
contig166920	GJNK01166765	XLOC_069796	TRINITY_DN24439_c0_g2_i5	-0.889551	0.000142835	0.00351707	Phosphatidylserine decarboxylase proenzyme, mitochondrial	3.14e-91
contig19468	GJNK01019421	XLOC_004920	TRINITY_DN14256_c0_g1_i3	-6.94315	0.000144007	0.00354134
contig16401	GJNK01016355	XLOC_002971	TRINITY_DN13120_c0_g1_i1	-5.87866	0.000144437	0.0035437	Liprin-alpha-2	5.14e-32
contig192884	GJNK01192723	XLOC_086247	TRINITY_DN26146_c1_g2_i1	-8.64431	0.000144309	0.0035437
contig41867	GJNK01041781	XLOC_014105	TRINITY_DN16990_c0_g1_i3	-0.887272	0.000144651	0.00354535	THO complex subunit 7 homolog	2.06e-39
contig11852	GJNK01011809	XLOC_000374	TRINITY_DN10616_c0_g1_i1	-4.5007	0.000145147	0.00354976
contig181654	GJNK01181495	XLOC_079874	TRINITY_DN25491_c0_g2_i5	-1.51288	0.000145479	0.00355382	yemanuclein	1.35e-24
contig205528	GJNK01205349	XLOC_093940	TRINITY_DN26949_c2_g3_i1	-3.40061	0.000145937	0.00356265	Retrovirus-related Pol polyprotein from transposon 412	1.83e-53
contig105885	GJNK01105742	XLOC_038373	TRINITY_DN20687_c0_g3_i1	-2.92343	0.000146434	0.00357241
contig149622	GJNK01149474	XLOC_060204	TRINITY_DN23346_c0_g1_i1	-0.722937	0.000148493	0.00361786	RNA exonuclease 1 homolog	9.11e-73
contig95723	GJNK01095582	XLOC_033750	TRINITY_DN20059_c0_g1_i2	-0.926977	0.0001487	0.0036205	Anaphase-promoting complex subunit 7	9.84e-50
contig65680	GJNK01065577	XLOC_021947	TRINITY_DN18308_c0_g1_i2	-1.52055	0.000149552	0.00363884	Centromere/kinetochore protein zw10 homolog	4.25e-51
contig138381	GJNK01138235	XLOC_054385	TRINITY_DN22671_c0_g2_i4	-0.879674	0.000150913	0.0036647	Ankyrin repeat domain-containing protein 6	4.71e-13
contig119570	GJNK01119426	XLOC_044951	TRINITY_DN21524_c0_g1_i1	-0.988181	0.000153304	0.00371295
contig18777	GJNK01018730	XLOC_004447	TRINITY_DN14020_c0_g1_i2	-3.25708	0.000153494	0.00371313
contig139252	GJNK01139106	XLOC_054876	TRINITY_DN22716_c1_g7_i1	-0.623571	0.000153512	0.00371313	Protein CWC15 homolog	2.08e-54
contig135099	GJNK01134955	XLOC_052861	TRINITY_DN22480_c0_g1_i2	-4.46975	0.000153936	0.00372092	Probable NADH dehydrogenase [ubiquinone] 1 alpha subcomplex subunit 12	0.000508
contig144868	GJNK01144720	XLOC_057929	TRINITY_DN23079_c0_g1_i3	-1.5066	0.000154447	0.00373083	Circadian locomoter output cycles protein kaput	4.11e-29
contig168559	GJNK01168404	XLOC_071018	TRINITY_DN24565_c0_g1_i1	-1.22049	0.00015477	0.00373619	Wee1-like protein kinase	1.34e-58
contig13764	GJNK01013718	XLOC_001359	TRINITY_DN11824_c0_g1_i1	-5.69981	0.000155138	0.00374173	Dual 3',5'-cyclic-AMP and -GMP phosphodiesterase 11	2.25e-32
contig66815	GJNK01066710	XLOC_022363	TRINITY_DN18383_c4_g1_i4	-2.87508	0.000157662	0.00379358	Dehydrogenase/reductase SDR family member 13	5.21e-37
contig148911	GJNK01148763	XLOC_059994	TRINITY_DN23322_c0_g1_i3	-0.548937	0.000158076	0.00380104	KN motif and ankyrin repeat domain-containing protein 2	7.03e-74
contig17717	GJNK01017670	XLOC_003773	TRINITY_DN13636_c1_g1_i2	-1.42415	0.000158601	0.00381119	Anion exchange protein 2	2.07e-54
contig158751	GJNK01158600	XLOC_065297	TRINITY_DN23950_c0_g1_i5	-0.481287	0.000159748	0.00383625	Major facilitator superfamily domain-containing protein 12	4.04e-107
contig89362	GJNK01089238	XLOC_031615	TRINITY_DN19732_c0_g1_i2	-0.707452	0.000159922	0.00383792	RNA polymerase I-specific transcription initiation factor RRN3	1.16e-87
contig159378	GJNK01159227	XLOC_066227	TRINITY_DN24049_c1_g1_i5	-0.601573	0.000160128	0.00384036	N-acetylneuraminate lyase	8.58e-36
contig103774	GJNK01103631	XLOC_037325	TRINITY_DN20545_c0_g1_i3	-1.64802	0.000163776	0.00390858	Ubiquitin thioesterase otubain-like	1.11e-39
contig74052	GJNK01073931	XLOC_025737	TRINITY_DN18889_c0_g1_i1	-0.496284	0.000164201	0.0039151	Chromobox protein homolog 3	1.96e-48
contig147497	GJNK01147349	XLOC_059534	TRINITY_DN23266_c3_g3_i1	-0.99368	0.000164509	0.00391991
contig204170	GJNK01203991	XLOC_093118	TRINITY_DN26854_c5_g2_i4	-3.30585	0.000165246	0.00393493	Dynactin subunit 1	1.09e-19
contig83974	GJNK01083851	XLOC_028882	TRINITY_DN19343_c1_g1_i24	-1.84713	0.000165701	0.0039432	Zinc finger protein 64	1.27e-09
contig115531	GJNK01115387	XLOC_043130	TRINITY_DN21300_c0_g1_i8	-3.44614	0.000166789	0.00395887
contig165820	GJNK01165666	XLOC_070340	TRINITY_DN24499_c1_g1_i2	-4.18908	0.000166714	0.00395887
contig40936	GJNK01040850	XLOC_013825	TRINITY_DN16939_c0_g1_i1	-1.71492	0.000166905	0.00395908
contig42586	GJNK01042497	XLOC_014340	TRINITY_DN17031_c0_g1_i1	-2.51925	0.000167219	0.00396396
contig205481	GJNK01205302	XLOC_094385	TRINITY_DN26988_c1_g1_i2	-0.9519	0.000168993	0.00399895	Protein brunelleschi	0
contig130313	GJNK01130169	XLOC_050020	TRINITY_DN22155_c0_g4_i1	-2.44074	0.00016929	0.00400276
contig39180	GJNK01039094	XLOC_013178	TRINITY_DN16806_c0_g1_i4	-0.528342	0.000171107	0.00404053	Nuclear receptor-binding factor 2	1.2e-08
contig19574	GJNK01019527	XLOC_005181	TRINITY_DN14371_c1_g1_i2	-10.7098	0.000171594	0.00404454	Vitellogenin	3.39e-10
contig37707	GJNK01037622	XLOC_012828	TRINITY_DN16738_c0_g2_i2	-1.67446	0.000171825	0.00404454	Cyclin-A1	6.88e-68
contig188040	GJNK01187881	XLOC_083607	TRINITY_DN25881_c0_g1_i1	-6.78866	0.000171782	0.00404454
contig22885	GJNK01022838	XLOC_006912	TRINITY_DN15167_c0_g1_i2	-0.557314	0.000172964	0.00406615	60S acidic ribosomal protein P0	1.06e-21
contig206867	GJNK01206686	XLOC_094210	TRINITY_DN26972_c2_g2_i5	-0.985361	0.000173674	0.00408023	eIF-2-alpha kinase GCN2	3.62e-36
contig76278	GJNK01076157	XLOC_025928	TRINITY_DN18917_c0_g1_i1	-0.626371	0.00017457	0.00409433	DNA-directed RNA polymerase III subunit RPC5	1.51e-58
contig124658	GJNK01124514	XLOC_048014	TRINITY_DN21898_c0_g1_i8	-7.8967	0.000175465	0.00411182	cAMP-dependent protein kinase inhibitor beta	2.75e-05
contig44865	GJNK01044775	XLOC_015030	TRINITY_DN17147_c0_g1_i5	-1.64177	0.000178622	0.00417782
contig152937	GJNK01152787	XLOC_063135	TRINITY_DN23696_c0_g3_i2	-1.06295	0.000179061	0.00418545	Cysteine/serine-rich nuclear protein 2	5.34e-70
contig34631	GJNK01034547	XLOC_011704	TRINITY_DN16514_c0_g3_i1	-1.16574	0.000179205	0.00418614	Protein spaetzle 4	1.09e-66
contig13036	GJNK01012992	XLOC_000945	TRINITY_DN11415_c0_g1_i1	-0.519343	0.000179361	0.00418714	DNA-directed RNA polymerase III subunit RPC9	3.51e-11
contig84220	GJNK01084097	XLOC_029259	TRINITY_DN19404_c0_g1_i2	-0.643736	0.00017991	0.00419463	Multifunctional methyltransferase subunit TRM112-like protein	2.05e-41
contig92599	GJNK01092458	XLOC_032592	TRINITY_DN19889_c0_g2_i4	-1.84682	0.000180047	0.00419516	Alpha-ketoglutarate-dependent dioxygenase alkB homolog 4	1.32e-32
contig189203	GJNK01189044	XLOC_083534	TRINITY_DN25872_c5_g1_i5	-1.79713	0.000180834	0.00420818
contig26777	GJNK01026723	XLOC_009371	TRINITY_DN15988_c0_g1_i1	-0.578095	0.00018138	0.00420896	Proteasome subunit beta type-3	3.27e-103
contig55242	GJNK01055148	XLOC_018349	TRINITY_DN17725_c0_g1_i1	-1.12777	0.000181317	0.00420896
contig154715	GJNK01154565	XLOC_063434	TRINITY_DN23735_c1_g5_i1	-0.414248	0.000181438	0.00420896	60S ribosomal protein L14	7.32e-26
contig17109	GJNK01017063	XLOC_003431	TRINITY_DN13427_c0_g1_i1	-8.66755	0.000182328	0.00422147	Cytoplasmic aconitate hydratase	6.38e-46
contig130005	GJNK01129861	XLOC_050328	TRINITY_DN22195_c2_g1_i5	-2.33674	0.0001825	0.00422147	Kinesin-like protein KIF20A	6.3e-65
contig153442	GJNK01153292	XLOC_062491	TRINITY_DN23626_c3_g1_i2	-0.491206	0.000182551	0.00422147	U3 small nucleolar RNA-associated protein 4 homolog	4.9e-87
contig182700	GJNK01182541	XLOC_079550	TRINITY_DN25454_c0_g1_i4	-6.67511	0.000182796	0.00422449	Solute carrier family 13 member 1	6.84e-13
contig129091	GJNK01128947	XLOC_049525	TRINITY_DN22090_c1_g2_i1	-1.30193	0.000183657	0.00423642
contig104480	GJNK01104337	XLOC_038350	TRINITY_DN20686_c3_g1_i2	-0.952218	0.000184223	0.00424487	Elongation of very long chain fatty acids protein AAEL008004	1.49e-120
contig63182	GJNK01063082	XLOC_021263	TRINITY_DN18200_c0_g1_i1	-0.641175	0.000185696	0.00427274
contig137083	GJNK01136938	XLOC_053722	TRINITY_DN22582_c0_g2_i2	-2.4581	0.000185839	0.00427338	Probable E3 ubiquitin-protein ligase sinah	9.05e-19
contig139405	GJNK01139259	XLOC_054966	TRINITY_DN22726_c0_g2_i1	-0.618397	0.000188637	0.00433231	Zinc finger protein 732	2.26e-19
contig88816	GJNK01088692	XLOC_030956	TRINITY_DN19639_c1_g1_i3	-6.85076	0.000188925	0.0043362	GILT-like protein 1	3.13e-05
contig26548	GJNK01026494	XLOC_008794	TRINITY_DN15835_c3_g2_i4	-1.1598	0.000191981	0.00440086	Tudor domain-containing protein 5	8e-19
contig142819	GJNK01142671	XLOC_056682	TRINITY_DN22926_c1_g1_i1	-1.82754	0.000192647	0.00441133
contig104591	GJNK01104448	XLOC_037731	TRINITY_DN20605_c0_g1_i1	-2.28562	0.000193709	0.0044322	Cytochrome P450 9e2	6.87e-118
contig208235	GJNK01208054	XLOC_095230	TRINITY_DN27062_c2_g1_i1	-1.4255	0.000193865	0.00443301
contig97437	GJNK01097296	XLOC_034476	TRINITY_DN20149_c0_g1_i9	-1.83021	0.000194349	0.00444133
contig30516	GJNK01030443	XLOC_010280	TRINITY_DN16230_c0_g1_i1	-0.806188	0.000196273	0.00447973	Phospholipid hydroperoxide glutathione peroxidase	1.03e-50
contig34819	GJNK01034735	XLOC_011813	TRINITY_DN16540_c0_g1_i1	-0.809245	0.000196997	0.00449348	Pogo transposable element with ZNF domain	1.77e-07
contig123247	GJNK01123103	XLOC_046625	TRINITY_DN21738_c0_g1_i1	-8.22642	0.000198696	0.00452664	Golgi reassembly-stacking protein 2	3.39e-107
contig186316	GJNK01186157	XLOC_081645	TRINITY_DN25681_c0_g2_i2	-1.39455	0.000199744	0.00454489	Poly [ADP-ribose] polymerase	5.38e-31
contig88979	GJNK01088855	XLOC_031399	TRINITY_DN19696_c0_g1_i2	-1.66698	0.000199908	0.00454581	Endoplasmic reticulum junction formation protein lunapark	1.4e-60
contig146400	GJNK01146252	XLOC_058606	TRINITY_DN23168_c0_g1_i4	-2.23314	0.000202568	0.00460345
contig88092	GJNK01087968	XLOC_030729	TRINITY_DN19610_c0_g3_i1	-4.58535	0.00020334	0.00461247
contig118656	GJNK01118512	XLOC_044632	TRINITY_DN21485_c4_g2_i1	-2.27715	0.000203222	0.00461247
contig202110	GJNK01201931	XLOC_091301	TRINITY_DN26661_c1_g2_i2	-1.01872	0.000203101	0.00461247
contig188497	GJNK01188338	XLOC_083086	TRINITY_DN25829_c0_g2_i2	-0.814633	0.000205129	0.00465017
contig122915	GJNK01122771	XLOC_047167	TRINITY_DN21800_c0_g3_i1	-1.68984	0.000205689	0.00466001	Pro-interleukin-16	8.79e-17
contig49120	GJNK01049030	XLOC_016086	TRINITY_DN17344_c0_g1_i6	-3.05077	0.000207161	0.00468472
contig198412	GJNK01198249	XLOC_088891	TRINITY_DN26421_c1_g8_i1	-1.01045	0.000207732	0.00469475	CUGBP Elav-like family member 1	1.18e-16
contig70991	GJNK01070878	XLOC_023805	TRINITY_DN18610_c0_g4_i1	-1.40964	0.00020788	0.00469521	Exosome complex component rrp4	1.82e-15
contig74534	GJNK01074413	XLOC_025727	TRINITY_DN18888_c4_g1_i17	-0.397752	0.000208717	0.00470184	Prolyl endopeptidase	0
contig136390	GJNK01136246	XLOC_053206	TRINITY_DN22519_c0_g1_i12	-2.25472	0.000208539	0.00470184
contig188714	GJNK01188555	XLOC_082864	TRINITY_DN25805_c0_g1_i1	-1.78713	0.000209179	0.00470436	Microsomal triglyceride transfer protein large subunit	9.94e-67
contig85509	GJNK01085386	XLOC_029608	TRINITY_DN19457_c0_g1_i7	-2.55629	0.000209903	0.00471487
contig53811	GJNK01053718	XLOC_017829	TRINITY_DN17631_c0_g2_i2	-8.4831	0.000210729	0.00473056
contig192842	GJNK01192681	XLOC_085670	TRINITY_DN26083_c2_g2_i18	-4.26931	0.000210966	0.00473298
contig41886	GJNK01041800	XLOC_014076	TRINITY_DN16983_c0_g1_i1	-5.68893	0.000212344	0.00475811	Serine protease inhibitor dipetalogastin	4.17e-09
contig152478	GJNK01152328	XLOC_061947	TRINITY_DN23557_c0_g1_i5	-7.91856	0.000213268	0.00477591
contig136904	GJNK01136760	XLOC_053408	TRINITY_DN22543_c2_g1_i5	-0.851992	0.000214179	0.00478011	SWI/SNF-related matrix-associated actin-dependent regulator of chromatin subfamily A-like protein 1	3.13e-171
contig163186	GJNK01163034	XLOC_067904	TRINITY_DN24231_c0_g2_i8	-0.984004	0.000213908	0.00478011	G-protein coupled receptor moody	0.000158
contig213029	GJNK01212827	XLOC_098313	TRINITY_DN27364_c7_g2_i8	-4.2522	0.000213674	0.00478011	Scavenger receptor class B member 1	8.56e-21
contig72543	GJNK01072423	XLOC_024869	TRINITY_DN18771_c0_g1_i5	-0.882787	0.000214534	0.00478207	Alpha- and gamma-adaptin-binding protein p34	1.83e-23
contig160879	GJNK01160727	XLOC_067533	TRINITY_DN24191_c0_g1_i7	-2.50773	0.000214582	0.00478207
contig53564	GJNK01053471	XLOC_017750	TRINITY_DN17621_c0_g1_i6	-0.70496	0.000215092	0.00478765	Nucleolar protein 16	7.64e-21
contig54101	GJNK01054007	XLOC_018057	TRINITY_DN17667_c5_g3_i1	-6.29911	0.000215272	0.00478876	Protein takeout	4.75e-17
contig141530	GJNK01141382	XLOC_055997	TRINITY_DN22839_c0_g3_i1	-8.18722	0.00021569	0.00479472	ATP synthase mitochondrial F1 complex assembly factor 1	1.49e-33
contig120474	GJNK01120330	XLOC_045198	TRINITY_DN21562_c1_g1_i12	-7.15868	0.00021786	0.00483314	SET and MYND domain-containing protein 5	1.07e-96
contig58607	GJNK01058512	XLOC_019845	TRINITY_DN17981_c5_g2_i2	-0.506183	0.000223532	0.00494861
contig190492	GJNK01190332	XLOC_084276	TRINITY_DN25942_c0_g3_i1	-1.1216	0.000228347	0.00503402
contig22297	GJNK01022250	XLOC_006610	TRINITY_DN15039_c0_g1_i1	-2.34003	0.00023071	0.00508003	U4/U6.U5 small nuclear ribonucleoprotein 27 kDa protein	9.83e-25
contig183335	GJNK01183176	XLOC_080885	TRINITY_DN25592_c0_g1_i4	-0.699635	0.000231224	0.00508832	Zinc transporter 2	1.27e-114
contig203572	GJNK01203393	XLOC_091931	TRINITY_DN26732_c2_g2_i1	-0.830922	0.00023178	0.0050975	Insulin-like peptide receptor	4.46e-111
contig131190	GJNK01131046	XLOC_050563	TRINITY_DN22220_c0_g1_i1	-0.753697	0.000232553	0.00511145	TBC1 domain family member 13	2.65e-154
contig207729	GJNK01207548	XLOC_095493	TRINITY_DN27087_c5_g1_i5	-1.02645	0.000235084	0.00515785	BTB/POZ domain-containing protein 8	3.5e-42
contig182831	GJNK01182672	XLOC_079458	TRINITY_DN25446_c0_g2_i3	-1.07136	0.000237055	0.0051949
contig111456	GJNK01111312	XLOC_041095	TRINITY_DN21033_c1_g4_i1	-0.859453	0.000237438	0.0052002	Type 1 phosphatidylinositol 4,5-bisphosphate 4-phosphatase	8.75e-30
contig105891	GJNK01105748	XLOC_038356	TRINITY_DN20687_c0_g1_i10	-6.84266	0.000238429	0.00521787	Serine/threonine-protein kinase STK11	2.3e-143
contig154491	GJNK01154341	XLOC_063044	TRINITY_DN23685_c0_g1_i1	-6.15657	0.000238528	0.00521787
contig179458	GJNK01179299	XLOC_078017	TRINITY_DN25300_c6_g5_i1	-0.712243	0.000239507	0.00523618	[Pyruvate dehydrogenase [acetyl-transferring]]-phosphatase 1, mitochondrial	7.97e-117
contig118239	GJNK01118095	XLOC_044577	TRINITY_DN21479_c1_g1_i2	-5.59568	0.000240024	0.00524125	HMG box-containing protein 4	1.83e-31
contig86066	GJNK01085943	XLOC_029974	TRINITY_DN19507_c2_g1_i1	-0.646211	0.000242531	0.00528974	ATP-dependent DNA helicase Q4	0
contig196040	GJNK01195878	XLOC_088556	TRINITY_DN26386_c1_g1_i4	-2.718	0.000245612	0.0053506	Inositol polyphosphate 5-phosphatase OCRL-1	0
contig203717	GJNK01203538	XLOC_092578	TRINITY_DN26800_c2_g1_i1	-2.06297	0.000246392	0.00536124	Integrator complex subunit 1	0
contig180712	GJNK01180553	XLOC_078251	TRINITY_DN25322_c0_g3_i1	-1.0364	0.000249789	0.0054165	Retinol-binding protein pinta	7.47e-22
contig77023	GJNK01076901	XLOC_026181	TRINITY_DN18959_c1_g6_i1	-0.650198	0.000251157	0.00543603	Histone acetyltransferase KAT8	0
contig110483	GJNK01110339	XLOC_040533	TRINITY_DN20949_c0_g2_i1	-0.718641	0.000252941	0.00546364	U2 small nuclear ribonucleoprotein A'	7.03e-85
contig130819	GJNK01130675	XLOC_051221	TRINITY_DN22299_c4_g5_i1	-0.872164	0.000253344	0.00546364	Egl nine homolog 1	0.000155
contig153708	GJNK01153558	XLOC_062598	TRINITY_DN23634_c0_g1_i8	-6.70797	0.000253668	0.00546364	DEAD-box helicase Dbp80	0
contig176081	GJNK01175924	XLOC_075382	TRINITY_DN25035_c0_g1_i4	-0.834901	0.000253702	0.00546364	H/ACA ribonucleoprotein complex non-core subunit NAF1	5.88e-26
contig180195	GJNK01180036	XLOC_078837	TRINITY_DN25385_c0_g1_i3	-4.51377	0.000253282	0.00546364
contig60060	GJNK01059961	XLOC_020019	TRINITY_DN18009_c1_g1_i4	-1.88939	0.000255956	0.00549047	Protein anon-37Cs	6.65e-09
contig94789	GJNK01094648	XLOC_033383	TRINITY_DN20002_c1_g2_i1	-0.597823	0.000255814	0.00549047	TBC1 domain family member 25	5.29e-55
contig103526	GJNK01103383	XLOC_037017	TRINITY_DN20505_c3_g1_i7	-6.09771	0.000256057	0.00549047	Histidine--tRNA ligase, cytoplasmic	1.97e-94
contig124327	GJNK01124183	XLOC_047998	TRINITY_DN21896_c2_g1_i5	-3.67097	0.0002563	0.00549248	Magnesium transporter NIPA2	6.21e-72
contig19426	GJNK01019379	XLOC_004903	TRINITY_DN14249_c0_g1_i1	-0.667112	0.00025703	0.00549854	Peptidyl-prolyl cis-trans isomerase H	4.03e-99
contig44472	GJNK01044382	XLOC_014848	TRINITY_DN17119_c1_g1_i3	-2.00425	0.000257562	0.00550672
contig169348	GJNK01169193	XLOC_071534	TRINITY_DN24621_c2_g2_i3	-1.49425	0.000262093	0.00558738
contig198888	GJNK01198725	XLOC_089448	TRINITY_DN26480_c1_g1_i7	-6.04211	0.000262093	0.00558738	2-hydroxyacylsphingosine 1-beta-galactosyltransferase	0.000274
contig45914	GJNK01045824	XLOC_015552	TRINITY_DN17245_c0_g1_i6	-0.695228	0.000263757	0.0056131	DNA repair protein RAD51 homolog 1	4.9e-173
contig170815	GJNK01170660	XLOC_072458	TRINITY_DN24715_c2_g5_i1	-1.37601	0.000264521	0.0056261	Zinc finger protein 142	1.52e-15
contig20772	GJNK01020725	XLOC_005770	TRINITY_DN14638_c0_g1_i1	-3.23086	0.000265415	0.00564188
contig59353	GJNK01059257	XLOC_019480	TRINITY_DN17930_c3_g1_i1	-10.6338	0.000266325	0.00565794
contig215959	GJNK01215756	XLOC_100528	TRINITY_DN27593_c6_g2_i2	-1.60972	0.000267391	0.00567731
contig37917	GJNK01037832	XLOC_012824	TRINITY_DN16737_c0_g1_i1	-2.84822	0.000267895	0.00568059	Activator of basal transcription 1	2.62e-30
contig104676	GJNK01104533	XLOC_038448	TRINITY_DN20697_c0_g2_i1	-1.88612	0.000268008	0.00568059	E3 ubiquitin-protein ligase siah-1	9.9e-09
contig192469	GJNK01192308	XLOC_085468	TRINITY_DN26059_c0_g3_i5	-2.51415	0.000268741	0.00569286
contig11886	GJNK01011843	XLOC_000392	TRINITY_DN10642_c0_g1_i1	-5.25971	0.0002691	0.00569718	Teneurin-3	0.00032
contig184846	GJNK01184687	XLOC_080697	TRINITY_DN25574_c0_g1_i1	-4.01843	0.00026997	0.00571232	Pyridoxal-dependent decarboxylase domain-containing protein 1	9.37e-07
contig166657	GJNK01166502	XLOC_069838	TRINITY_DN24442_c0_g1_i1	-0.581865	0.000274274	0.0057934	Elongation factor-like GTPase 1	6.62e-168
contig167807	GJNK01167652	XLOC_070513	TRINITY_DN24520_c0_g1_i1	-2.46885	0.00027464	0.00579782	Cytokine receptor-like factor 3	4.39e-29
contig188685	GJNK01188526	XLOC_083130	TRINITY_DN25835_c2_g1_i1	-2.06349	0.000278209	0.00586307
contig32907	GJNK01032825	XLOC_011497	TRINITY_DN16468_c5_g4_i1	-2.05304	0.00027987	0.00588127
contig201054	GJNK01200891	XLOC_090885	TRINITY_DN26625_c1_g1_i3	-4.45394	0.000279702	0.00588127	Glucose dehydrogenase [FAD, quinone]	8.86e-22
contig184749	GJNK01184590	XLOC_080755	TRINITY_DN25581_c0_g1_i5	-1.79256	0.000281364	0.00590591	CCR4-NOT transcription complex subunit 6	6.59e-50
contig10868	GJNK01010830	XLOC_102487	TRINITY_DN9974_c0_g1_i1	-0.991597	0.000281713	0.00590989	Exosome complex component RRP4	2.63e-17
contig76460	GJNK01076339	XLOC_025927	TRINITY_DN18916_c2_g7_i1	-2.29571	0.000282445	0.0059185
contig188641	GJNK01188482	XLOC_083699	TRINITY_DN25893_c0_g2_i8	-1.88102	0.000282665	0.00591974	Sugar transporter ERD6-like 5	1.1e-13
contig184082	GJNK01183923	XLOC_080165	TRINITY_DN25521_c1_g2_i14	-6.54619	0.000283535	0.00593121	Spermatogenesis-associated protein 20	4.77e-94
contig168494	GJNK01168339	XLOC_070921	TRINITY_DN24552_c0_g3_i1	-1.63034	0.000284446	0.0059469
contig181413	GJNK01181254	XLOC_078671	TRINITY_DN25366_c1_g1_i3	-6.50093	0.00028505	0.00595532	Golgi resident protein GCP60	3.35e-44
contig197573	GJNK01197411	XLOC_089552	TRINITY_DN26487_c3_g2_i1	-1.13673	0.000285172	0.00595532	Histone-lysine N-methyltransferase PR-Set7	3.16e-66
contig100838	GJNK01100695	XLOC_036120	TRINITY_DN20376_c0_g1_i5	-4.12345	0.000285736	0.00596371	Peroxisomal targeting signal 1 receptor	6.23e-39
contig44686	GJNK01044596	XLOC_014903	TRINITY_DN17130_c0_g1_i1	-8.06781	0.000286058	0.00596706	Probable phosphatase phospho2	8.2e-46
contig83062	GJNK01082940	XLOC_028729	TRINITY_DN19314_c1_g1_i2	-0.394887	0.000290055	0.00602947	Synaptobrevin homolog YKT6	2.25e-74
contig131318	GJNK01131174	XLOC_050727	TRINITY_DN22237_c0_g1_i1	-0.704148	0.000290136	0.00602947	Dolichyl pyrophosphate Man9GlcNAc2 alpha-1,3-glucosyltransferase	5.13e-119
contig200562	GJNK01200399	XLOC_090338	TRINITY_DN26564_c0_g3_i1	-0.945265	0.000289801	0.00602947	Protein arginine N-methyltransferase 1	2.73e-161
contig202190	GJNK01202011	XLOC_091332	TRINITY_DN26665_c0_g1_i2	-10.8807	0.000290209	0.00602947
contig16976	GJNK01016930	XLOC_003347	TRINITY_DN13369_c0_g1_i1	-0.293901	0.000293463	0.00608372	Chromobox protein homolog 3	2.47e-44
contig76817	GJNK01076695	XLOC_026159	TRINITY_DN18955_c0_g1_i1	-3.32963	0.000297198	0.00614543	Protein spaetzle 5	1.49e-09
contig130465	GJNK01130321	XLOC_050140	TRINITY_DN22171_c0_g2_i4	-2.39379	0.00029709	0.00614543
contig167440	GJNK01167285	XLOC_070377	TRINITY_DN24503_c0_g3_i1	-1.84853	0.000297279	0.00614543
contig75678	GJNK01075557	XLOC_025711	TRINITY_DN18884_c0_g2_i1	-1.79804	0.000299386	0.00617663
contig128632	GJNK01128488	XLOC_049557	TRINITY_DN22094_c0_g1_i1	-2.75526	0.000299794	0.00617663
contig169117	GJNK01168962	XLOC_072183	TRINITY_DN24689_c0_g4_i1	-1.15518	0.000300921	0.00619639
contig113825	GJNK01113681	XLOC_042002	TRINITY_DN21155_c0_g1_i1	-2.37894	0.000302162	0.00621033
contig175445	GJNK01175288	XLOC_075115	TRINITY_DN25007_c0_g1_i6	-0.898068	0.000302225	0.00621033	Caspase-1	6.85e-48
contig204165	GJNK01203986	XLOC_093113	TRINITY_DN26854_c5_g1_i3	-6.57402	0.000302129	0.00621033
contig210499	GJNK01210298	XLOC_097160	TRINITY_DN27254_c3_g1_i13	-4.73883	0.000302273	0.00621033	TATA-binding protein-associated factor 172	1.2e-100
contig134754	GJNK01134610	XLOC_052326	TRINITY_DN22427_c0_g1_i4	-1.12353	0.000303774	0.00622727	Zinc finger protein 420	4.91e-38
contig191626	GJNK01191465	XLOC_085810	TRINITY_DN26099_c1_g4_i1	-0.854361	0.000303721	0.00622727	Phagocyte signaling-impaired protein	4.77e-36
contig178720	GJNK01178562	XLOC_077608	TRINITY_DN25253_c0_g2_i3	-1.76625	0.000306082	0.00627077	Hydroxymethylglutaryl-CoA synthase 1	0
contig38373	GJNK01038288	XLOC_013065	TRINITY_DN16789_c0_g1_i2	-5.31955	0.000310791	0.00634992	Mediator of RNA polymerase II transcription subunit 20	9.89e-91
contig164418	GJNK01164264	XLOC_069397	TRINITY_DN24399_c0_g1_i3	-0.826688	0.000311594	0.00635928	S1 RNA-binding domain-containing protein 1	5.18e-155
contig139244	GJNK01139098	XLOC_054873	TRINITY_DN22716_c1_g2_i8	-0.717195	0.000313453	0.00639015	Pre-mRNA-splicing factor ISY1 homolog	4.02e-106
contig139670	GJNK01139524	XLOC_055248	TRINITY_DN22752_c0_g3_i3	-8.98505	0.000314689	0.0064047	AP2-associated protein kinase 1	1.2e-10
contig44205	GJNK01044115	XLOC_014792	TRINITY_DN17110_c0_g1_i1	-0.667004	0.000317508	0.00644782	PRKR-interacting protein 1 homolog	1.51e-36
contig27075	GJNK01027021	XLOC_009311	TRINITY_DN15972_c0_g2_i1	-0.542497	0.000317691	0.00644799	T-complex protein 1 subunit delta	3.9e-163
contig19725	GJNK01019678	XLOC_005093	TRINITY_DN14341_c0_g1_i1	-0.434622	0.00031933	0.00647589	Zinc finger protein 235	0.000178
contig64787	GJNK01064685	XLOC_021586	TRINITY_DN18250_c3_g10_i1	-4.87746	0.000320132	0.00648622
contig206725	GJNK01206545	XLOC_094300	TRINITY_DN26981_c0_g1_i6	-1.42208	0.000320337	0.00648622	E3 ubiquitin-protein ligase sina	1.71e-09
contig216952	GJNK01216746	XLOC_100706	TRINITY_DN27608_c8_g1_i1	-0.596662	0.000324388	0.00656222	Zinc finger matrin-type protein 2	2.96e-59
contig72547	GJNK01072427	XLOC_024315	TRINITY_DN18703_c0_g1_i4	-0.737665	0.000328164	0.00662768	Chromatin accessibility complex protein 1	7.29e-12
contig50554	GJNK01050461	XLOC_016630	TRINITY_DN17437_c6_g1_i3	-1.79034	0.000329036	0.00663803	Magnesium-dependent phosphatase 1	9.36e-10
contig23084	GJNK01023037	XLOC_007029	TRINITY_DN15216_c0_g1_i2	-1.35655	0.000330371	0.00665179	DNA replication complex GINS protein PSF2	1.44e-59
contig113554	GJNK01113410	XLOC_041961	TRINITY_DN21150_c0_g2_i1	-2.94075	0.000330184	0.00665179	NEDD8-activating enzyme E1 catalytic subunit	4.4e-101
contig104808	GJNK01104665	XLOC_038398	TRINITY_DN20692_c0_g1_i10	-1.14751	0.000331476	0.00666296	F-box only protein 33	1.87e-14
contig180334	GJNK01180175	XLOC_078807	TRINITY_DN25381_c0_g1_i2	-2.1167	0.000332181	0.00666861	Fat storage-inducing transmembrane protein	1.48e-106
contig163324	GJNK01163172	XLOC_067774	TRINITY_DN24219_c0_g2_i11	-1.50275	0.000334877	0.00671803
contig22075	GJNK01022028	XLOC_006749	TRINITY_DN15096_c0_g1_i1	-3.0497	0.000336497	0.00674422
contig141209	GJNK01141061	XLOC_055872	TRINITY_DN22823_c0_g1_i7	-0.69645	0.000336878	0.00674818
contig170984	GJNK01170829	XLOC_072566	TRINITY_DN24727_c2_g2_i6	-1.7436	0.000337594	0.00675886	Mediator of RNA polymerase II transcription subunit 25	1.91e-22
contig151247	GJNK01151098	XLOC_061736	TRINITY_DN23530_c0_g2_i8	-1.18651	0.000338174	0.00676311	GPI mannosyltransferase 3	7.96e-147
contig205522	GJNK01205343	XLOC_093936	TRINITY_DN26949_c2_g1_i1	-2.73694	0.000339062	0.0067765	Retrovirus-related Pol polyprotein from transposon 412	2.96e-173
contig19874	GJNK01019827	XLOC_005177	TRINITY_DN14370_c0_g2_i1	-0.639518	0.000339665	0.00678188	Upstream activation factor subunit UAF30	5.88e-12
contig123541	GJNK01123397	XLOC_046603	TRINITY_DN21735_c1_g2_i1	-2.18851	0.000340649	0.00679049	Cytochrome P450 6k1	8.76e-47
contig138196	GJNK01138050	XLOC_054264	TRINITY_DN22654_c4_g2_i1	-5.41722	0.000340595	0.00679049
contig110200	GJNK01110056	XLOC_040702	TRINITY_DN20974_c4_g2_i1	-2.09912	0.000342831	0.006816	Beta-1-syntrophin	1.27e-18
contig140915	GJNK01140767	XLOC_055725	TRINITY_DN22808_c0_g1_i1	-1.11337	0.000342477	0.006816
contig196135	GJNK01195973	XLOC_087947	TRINITY_DN26316_c0_g2_i1	-1.10112	0.000342854	0.006816	RING finger protein unkempt	0
contig16441	GJNK01016395	XLOC_002996	TRINITY_DN13133_c0_g1_i3	-7.67865	0.000345003	0.00685134	Tubulin-specific chaperone D	1.9e-36
contig28783	GJNK01028726	XLOC_009774	TRINITY_DN16106_c0_g1_i1	-0.424485	0.000347135	0.00688624	Crossover junction endonuclease MUS81	4.82e-115
contig181382	GJNK01181223	XLOC_078777	TRINITY_DN25377_c0_g2_i2	-2.41729	0.00034734	0.00688661	E3 ubiquitin-protein ligase MARCH6	2.09e-21
contig153345	GJNK01153195	XLOC_062517	TRINITY_DN23628_c1_g2_i3	-2.2722	0.000352663	0.00698087	Zinc finger Y-chromosomal protein	1.67e-11
contig75282	GJNK01075161	XLOC_025454	TRINITY_DN18853_c1_g2_i1	-4.7195	0.000353939	0.00699862
contig61246	GJNK01061146	XLOC_020335	TRINITY_DN18053_c1_g1_i3	-8.60509	0.000355108	0.00701419
contig190901	GJNK01190741	XLOC_084411	TRINITY_DN25955_c0_g1_i1	-0.723241	0.000355359	0.0070154	Serine/threonine-protein kinase/endoribonuclease IRE1	4.55e-133
contig92272	GJNK01092147	XLOC_032334	TRINITY_DN19854_c1_g2_i4	-1.1138	0.000356399	0.00702839	Elongation of very long chain fatty acids protein AAEL008004	5.1e-120
contig19294	GJNK01019247	XLOC_004958	TRINITY_DN14277_c0_g1_i2	-7.5083	0.000357179	0.00703817
contig173729	GJNK01173574	XLOC_074174	TRINITY_DN24911_c0_g1_i7	-8.00857	0.000358845	0.00706527
contig33726	GJNK01033644	XLOC_011314	TRINITY_DN16436_c1_g1_i11	-1.64626	0.000360151	0.0070872
contig16721	GJNK01016675	XLOC_003186	TRINITY_DN13265_c0_g1_i1	-2.21682	0.000361213	0.0071043
contig145687	GJNK01145539	XLOC_058295	TRINITY_DN23129_c4_g1_i11	-4.92002	0.000362398	0.00711597
contig157162	GJNK01157012	XLOC_064382	TRINITY_DN23838_c2_g1_i1	-1.85834	0.000362761	0.00711597
contig125293	GJNK01125149	XLOC_047352	TRINITY_DN21827_c2_g1_i2	-0.555084	0.000363909	0.00713448	Alpha N-terminal protein methyltransferase 1	4.09e-66
contig210027	GJNK01209826	XLOC_096248	TRINITY_DN27160_c7_g1_i2	-2.31599	0.000364309	0.00713473	Zinc finger homeobox protein 3	1.04e-73
contig197975	GJNK01197813	XLOC_089663	TRINITY_DN26498_c1_g5_i1	-1.65045	0.000366019	0.00714922	Zinc finger protein 64	7.07e-11
contig122223	GJNK01122079	XLOC_046029	TRINITY_DN21666_c0_g2_i2	-5.40123	0.000368495	0.00718994	Cytochrome P450 9e2	6.71e-87
contig191644	GJNK01191483	XLOC_084992	TRINITY_DN26013_c1_g1_i6	-1.3329	0.000368459	0.00718994	Probable 28S ribosomal protein S26, mitochondrial	3.74e-16
contig206937	GJNK01206756	XLOC_095601	TRINITY_DN27099_c0_g1_i2	-5.39782	0.000369683	0.00720932	Hermansky-Pudlak syndrome 3 protein homolog	4.41e-08
contig181298	GJNK01181139	XLOC_078188	TRINITY_DN25318_c0_g3_i2	-1.08526	0.000371208	0.00723139	Transmembrane protein 87A	1.55e-40
contig12844	GJNK01012800	XLOC_000851	TRINITY_DN11307_c0_g1_i2	-5.08	0.000372443	0.00724312	Zinc finger protein 84	3.9e-32
contig159916	GJNK01159765	XLOC_066234	TRINITY_DN24050_c0_g3_i1	-1.5481	0.000372256	0.00724312
contig199879	GJNK01199716	XLOC_089705	TRINITY_DN26502_c2_g1_i2	-1.78027	0.000372237	0.00724312	Zinc finger protein chinmo	5.39e-46
contig14832	GJNK01014786	XLOC_002033	TRINITY_DN12442_c0_g1_i1	-5.04781	0.000374224	0.00726708	UDP-glucuronosyltransferase	5.12e-19
contig88439	GJNK01088315	XLOC_030910	TRINITY_DN19633_c3_g1_i9	-5.15674	0.00037508	0.00727953
contig184917	GJNK01184758	XLOC_081159	TRINITY_DN25620_c0_g2_i9	-8.10164	0.00037526	0.00727953
contig138649	GJNK01138503	XLOC_055546	TRINITY_DN22789_c0_g2_i5	-7.48049	0.000378119	0.00732342	Geranylgeranyl transferase type-1 subunit beta	4.25e-19
contig179817	GJNK01179658	XLOC_077663	TRINITY_DN25261_c0_g1_i5	-2.9002	0.000378024	0.00732342
contig164267	GJNK01164113	XLOC_068585	TRINITY_DN24309_c0_g2_i1	-0.782897	0.000382235	0.00739148	Growth hormone-regulated TBC protein 1-A	1.46e-29
contig12116	GJNK01012073	XLOC_000571	TRINITY_DN10892_c0_g1_i1	-3.83202	0.000384186	0.00742142	Vacuolar protein sorting-associated protein 13	6.8e-05
contig104902	GJNK01104759	XLOC_037832	TRINITY_DN20620_c3_g9_i1	-0.579462	0.000384152	0.00742142	Transcription elongation factor 1 homolog	7.8e-37
contig149623	GJNK01149475	XLOC_060205	TRINITY_DN23346_c0_g2_i1	-0.916361	0.000386719	0.00745486
contig16386	GJNK01016340	XLOC_002962	TRINITY_DN13109_c0_g1_i5	-3.21592	0.00039139	0.00751722
contig9837	GJNK01009799	XLOC_102113	TRINITY_DN9066_c0_g1_i1	-5.42842	0.000391154	0.00751722	SET domain-containing protein SmydA-8, isoform A	4.04e-06
contig97821	GJNK01097680	XLOC_034578	TRINITY_DN20169_c1_g1_i4	-7.70202	0.000393681	0.00753002
contig163935	GJNK01163781	XLOC_068119	TRINITY_DN24257_c0_g1_i2	-2.80879	0.000393692	0.00753002	Endothelial zinc finger protein induced by tumor necrosis factor alpha	3.87e-25
contig169537	GJNK01169382	XLOC_071488	TRINITY_DN24616_c0_g1_i2	-3.64945	0.000393649	0.00753002	Probable medium-chain specific acyl-CoA dehydrogenase, mitochondrial	0
contig171214	GJNK01171059	XLOC_072394	TRINITY_DN24712_c2_g2_i4	-0.901622	0.000393553	0.00753002	Endoplasmic reticulum mannosyl-oligosaccharide 1,2-alpha-mannosidase	2.02e-180
contig18995	GJNK01018948	XLOC_004769	TRINITY_DN14186_c0_g1_i1	-0.670111	0.000393938	0.00753082	Mediator of RNA polymerase II transcription subunit 10	1.4e-69
contig123258	GJNK01123114	XLOC_046628	TRINITY_DN21738_c0_g1_i12	-7.50815	0.00039569	0.00756039	Golgi reassembly-stacking protein 2	2.24e-107
contig117598	GJNK01117454	XLOC_044684	TRINITY_DN21492_c0_g3_i4	-0.804655	0.00039738	0.0075848	A-kinase anchor protein 1, mitochondrial	1.19e-13
contig14229	GJNK01014183	XLOC_001609	TRINITY_DN12071_c0_g1_i2	-5.41706	0.000398273	0.00759399
contig117299	GJNK01117155	XLOC_043707	TRINITY_DN21373_c0_g2_i1	-5.91407	0.000399826	0.00761966	Probable deoxyhypusine synthase	3.48e-35
contig205903	GJNK01205724	XLOC_093726	TRINITY_DN26922_c2_g1_i2	-0.866627	0.000404621	0.00769909
contig15601	GJNK01015555	XLOC_002471	TRINITY_DN12763_c0_g1_i2	-7.34787	0.000405832	0.00771415	Protein O-mannosyl-transferase TMTC4	4.92e-39
contig180570	GJNK01180411	XLOC_078719	TRINITY_DN25372_c0_g1_i11	-5.77798	0.00040858	0.00776238	Sodium/nucleoside cotransporter 1	3.59e-38
contig210666	GJNK01210465	XLOC_096806	TRINITY_DN27214_c4_g1_i3	-1.29939	0.000409404	0.00777404	Cytoskeleton-associated protein 5	4.94e-55
contig56019	GJNK01055924	XLOC_018477	TRINITY_DN17747_c1_g2_i1	-0.495656	0.000410105	0.00778334	Eukaryotic translation initiation factor 3 subunit H	0
contig65550	GJNK01065447	XLOC_021921	TRINITY_DN18304_c1_g4_i2	-0.633663	0.000410944	0.00779523
contig199107	GJNK01198944	XLOC_090508	TRINITY_DN26584_c1_g3_i2	-1.92818	0.000411545	0.00780263	Chromosome-associated kinesin KIF4	0.000687
contig149594	GJNK01149446	XLOC_060356	TRINITY_DN23370_c0_g3_i1	-1.2035	0.000414035	0.00784579
contig25029	GJNK01024976	XLOC_008170	TRINITY_DN15636_c0_g1_i1	-0.472794	0.000414291	0.00784644	Importin-5	0
contig38239	GJNK01038154	XLOC_012845	TRINITY_DN16744_c0_g1_i2	-1.4695	0.000414495	0.00784644
contig201230	GJNK01201067	XLOC_091557	TRINITY_DN26693_c1_g1_i1	-7.52539	0.000416027	0.00787139
contig150823	GJNK01150675	XLOC_061113	TRINITY_DN23460_c4_g1_i1	-0.561043	0.000416772	0.00788145	UBX domain-containing protein 6	7.51e-26
contig211532	GJNK01211331	XLOC_097317	TRINITY_DN27267_c4_g1_i1	-0.723863	0.000417647	0.00789393	Transmembrane protein 131	4.42e-39
contig87546	GJNK01087422	XLOC_030506	TRINITY_DN19584_c2_g1_i4	-0.660802	0.000419534	0.00791336	Palmitoyltransferase ZDHHC3	7.19e-46
contig206289	GJNK01206109	XLOC_093832	TRINITY_DN26935_c3_g1_i5	-4.57806	0.000419476	0.00791336	Flotillin-2	0
contig32267	GJNK01032185	XLOC_010873	TRINITY_DN16347_c0_g5_i1	-5.63504	0.000420181	0.00792152
contig199068	GJNK01198905	XLOC_089563	TRINITY_DN26488_c1_g3_i1	-1.4728	0.000420612	0.00792557
contig19534	GJNK01019487	XLOC_005217	TRINITY_DN14393_c0_g1_i1	-0.633453	0.000424457	0.00799394	EKC/KEOPS complex subunit TP53RK	2.53e-63
contig136533	GJNK01136389	XLOC_053352	TRINITY_DN22534_c0_g4_i1	-0.769409	0.000425471	0.00800895	Leukocyte receptor cluster member 1 homolog	2.53e-10
contig159814	GJNK01159663	XLOC_065904	TRINITY_DN24016_c0_g3_i3	-1.08195	0.000425696	0.00800908	Tctex1 domain-containing protein 2	6.75e-22
contig16739	GJNK01016693	XLOC_003199	TRINITY_DN13274_c0_g1_i2	-4.62193	0.00042661	0.00801399	Acylamino-acid-releasing enzyme	9.39e-19
contig61049	GJNK01060949	XLOC_020379	TRINITY_DN18058_c2_g1_i1	-1.32559	0.000426282	0.00801399
contig18343	GJNK01018296	XLOC_004197	TRINITY_DN13870_c0_g1_i2	-7.42451	0.000427791	0.00802391	Neuropathy target esterase sws	1.73e-59
contig111542	GJNK01111398	XLOC_040906	TRINITY_DN21004_c0_g2_i4	-1.60713	0.000428206	0.00802762	UV radiation resistance associated protein	4.85e-46
contig137111	GJNK01136966	XLOC_053574	TRINITY_DN22566_c0_g2_i2	-0.412691	0.000432423	0.00809431
contig184745	GJNK01184586	XLOC_080758	TRINITY_DN25581_c0_g2_i1	-0.814945	0.000433409	0.00810453	CCR4-NOT transcription complex subunit 6-like	2.74e-142
contig215474	GJNK01215271	XLOC_099561	TRINITY_DN27503_c10_g2_i6	-0.482346	0.000435177	0.00812539	Iron-sulfur cluster co-chaperone protein HscB	1.46e-33
contig205142	GJNK01204963	XLOC_093149	TRINITY_DN26858_c3_g1_i6	-0.661836	0.000436337	0.00814275	Eukaryotic peptide chain release factor GTP-binding subunit ERF3A	0
contig075	GJNK01000075	XLOC_101686	TRINITY_DN55_c0_g1_i1	-0.914204	0.000437749	0.00815671	Replication protein A 14 kDa subunit	3.8e-05
contig17719	GJNK01017672	XLOC_003822	TRINITY_DN13660_c0_g1_i1	-0.591598	0.000438399	0.00816468	39S ribosomal protein L36, mitochondrial	1.1e-10
contig184211	GJNK01184052	XLOC_080406	TRINITY_DN25546_c2_g4_i7	-5.66397	0.000440605	0.00819748
contig195811	GJNK01195649	XLOC_087506	TRINITY_DN26269_c0_g1_i1	-7.26997	0.000441148	0.00820345	Uroporphyrinogen decarboxylase	5.13e-89
contig183496	GJNK01183337	XLOC_079970	TRINITY_DN25501_c0_g3_i2	-0.567734	0.000443783	0.00824585
contig10955	GJNK01010917	XLOC_000035	TRINITY_DN10093_c0_g1_i1	-5.76312	0.000444842	0.00825303	eIF-2-alpha kinase activator GCN1	8.74e-11
contig105815	GJNK01105672	XLOC_038277	TRINITY_DN20676_c0_g2_i1	-0.806034	0.000445599	0.00826119	E3 ubiquitin-protein ligase rnf146	2.96e-48
contig81787	GJNK01081665	XLOC_027868	TRINITY_DN19205_c1_g1_i12	-2.34879	0.00044686	0.00827624
contig173730	GJNK01173575	XLOC_074175	TRINITY_DN24911_c0_g1_i8	-5.39999	0.000447989	0.00828464
contig192268	GJNK01192107	XLOC_085413	TRINITY_DN26055_c2_g2_i1	-0.349647	0.000449217	0.00829071	BTB/POZ domain-containing protein KCTD3	1.05e-116
contig141442	GJNK01141294	XLOC_056003	TRINITY_DN22840_c0_g1_i1	-3.34398	0.000449978	0.00829645	Fatty acid synthase	1.14e-147
contig160850	GJNK01160698	XLOC_066925	TRINITY_DN24132_c0_g1_i2	-1.8109	0.000452835	0.00834493	Fatty acyl-CoA reductase wat	2.79e-54
contig58214	GJNK01058119	XLOC_019346	TRINITY_DN17907_c0_g1_i1	-0.912818	0.000454938	0.00837951	UBX domain-containing protein 1	4.62e-35
contig178382	GJNK01178224	XLOC_076618	TRINITY_DN25160_c0_g1_i1	-1.79347	0.000455528	0.00838199
contig91705	GJNK01091580	XLOC_032096	TRINITY_DN19813_c0_g1_i11	-3.46678	0.000458829	0.0084343
contig96540	GJNK01096399	XLOC_034203	TRINITY_DN20115_c0_g2_i1	-1.28505	0.000458753	0.0084343	POC1 centriolar protein homolog A	1.07e-42
contig204362	GJNK01204183	XLOC_092842	TRINITY_DN26823_c3_g2_i8	-2.30097	0.000459359	0.00843984	Phospholipase A-2-activating protein	4.49e-27
contig110079	GJNK01109935	XLOC_040412	TRINITY_DN20934_c0_g2_i1	-1.31437	0.000460525	0.00845283
contig120472	GJNK01120328	XLOC_045196	TRINITY_DN21562_c1_g1_i10	-0.731798	0.00046082	0.00845403	SET and MYND domain-containing protein 5	3.92e-138
contig179693	GJNK01179534	XLOC_077565	TRINITY_DN25248_c0_g2_i6	-1.00714	0.000461192	0.00845664	Breast cancer anti-estrogen resistance protein 1	1.22e-47
contig17285	GJNK01017239	XLOC_003628	TRINITY_DN13554_c0_g1_i2	-7.2157	0.000462564	0.00847758	Dynamin-1	1.93e-57
contig212059	GJNK01211857	XLOC_097720	TRINITY_DN27308_c6_g1_i1	-0.945329	0.000463001	0.00848136	Serine/threonine-protein kinase PAK 1	0
contig55559	GJNK01055465	XLOC_018735	TRINITY_DN17795_c0_g1_i2	-0.702771	0.000463719	0.00848469	Mediator of RNA polymerase II transcription subunit 30	3.35e-54
contig106229	GJNK01106086	XLOC_038916	TRINITY_DN20750_c1_g2_i1	-1.93682	0.000468178	0.00855917	Zinc finger protein 64	1.17e-18
contig159925	GJNK01159774	XLOC_066237	TRINITY_DN24050_c0_g3_i4	-1.91217	0.000469143	0.00856832
contig173389	GJNK01173234	XLOC_073863	TRINITY_DN24878_c4_g2_i1	-0.562729	0.000469492	0.00857043	Protein TSSC4	1.67e-07
contig200626	GJNK01200463	XLOC_090388	TRINITY_DN26571_c0_g1_i2	-1.1659	0.000471256	0.00859838
contig16376	GJNK01016330	XLOC_002953	TRINITY_DN13106_c0_g1_i1	-4.77342	0.000472233	0.00861184
contig208011	GJNK01207830	XLOC_094894	TRINITY_DN27034_c2_g1_i2	-1.04973	0.000472461	0.00861184	Kinesin-like protein KIF23	6.1e-127
contig166354	GJNK01166199	XLOC_069656	TRINITY_DN24427_c0_g1_i4	-1.30181	0.000473753	0.00863112	Protein phosphatase 1 regulatory subunit 3C-B	3.12e-37
contig114696	GJNK01114552	XLOC_042714	TRINITY_DN21251_c0_g1_i7	-7.45205	0.000476541	0.00866476	Venom allergen 3	6.88e-17
contig14721	GJNK01014675	XLOC_001905	TRINITY_DN12335_c0_g1_i3	-7.68685	0.000481623	0.00874422	Spectrin alpha chain	6.76e-41
contig77099	GJNK01076977	XLOC_026245	TRINITY_DN18966_c0_g2_i2	-0.679295	0.000486288	0.00880722	Transmembrane protein 134	8.7e-10
contig143701	GJNK01143553	XLOC_057760	TRINITY_DN23053_c0_g2_i3	-2.17149	0.000486655	0.00880954	E3 ubiquitin-protein transferase MAEA	5.96e-15
contig81394	GJNK01081272	XLOC_028549	TRINITY_DN19288_c4_g2_i2	-1.76383	0.000488559	0.00883532	Farnesyl pyrophosphate synthase 1	8.24e-40
contig48884	GJNK01048794	XLOC_016223	TRINITY_DN17361_c1_g4_i2	-0.774099	0.000489035	0.00883691	Cell division cycle protein 23 homolog	4.9e-99
contig77226	GJNK01077104	XLOC_026479	TRINITY_DN18995_c0_g1_i5	-6.06417	0.000489127	0.00883691	Pathogenesis-related protein 5	2.98e-74
contig124334	GJNK01124190	XLOC_047975	TRINITY_DN21894_c1_g1_i2	-0.758838	0.000493913	0.00890154	E3 ubiquitin-protein ligase Topors	4.42e-52
contig47666	GJNK01047576	XLOC_016253	TRINITY_DN17367_c0_g1_i2	-0.299519	0.000499043	0.00898522	Interleukin enhancer-binding factor 2 homolog	1.66e-167
contig19742	GJNK01019695	XLOC_005119	TRINITY_DN14352_c0_g1_i2	-7.60934	0.000501353	0.00901435	Vacuolar protein sorting-associated protein 13	2.14e-49
contig169865	GJNK01169710	XLOC_071706	TRINITY_DN24642_c1_g2_i6	-5.79795	0.000501161	0.00901435	Rab11 family-interacting protein 4	9.61e-09
contig123091	GJNK01122947	XLOC_046879	TRINITY_DN21769_c0_g1_i3	-1.51792	0.000501668	0.00901485	Grainyhead-like protein 2 homolog	0.000274
contig17798	GJNK01017751	XLOC_003983	TRINITY_DN13762_c1_g1_i3	-5.32349	0.000503212	0.0090382
contig188494	GJNK01188335	XLOC_083088	TRINITY_DN25829_c0_g4_i1	-0.942704	0.000503514	0.0090392
contig165444	GJNK01165290	XLOC_068955	TRINITY_DN24348_c0_g1_i8	-5.41763	0.000505232	0.00906121	GTP-binding protein 1	1.13e-48
contig163334	GJNK01163182	XLOC_067784	TRINITY_DN24219_c0_g2_i21	-1.59279	0.000506447	0.00907858
contig176432	GJNK01176275	XLOC_075291	TRINITY_DN25025_c0_g1_i3	-1.68792	0.000507815	0.00909427
contig179280	GJNK01179121	XLOC_077489	TRINITY_DN25241_c2_g5_i1	-0.420191	0.000509163	0.00910954	Transmembrane protein 223	2.46e-40
contig166708	GJNK01166553	XLOC_069780	TRINITY_DN24437_c0_g2_i4	-1.88041	0.000510391	0.00912708	Cyclin-K	1.09e-105
contig175220	GJNK01175063	XLOC_075493	TRINITY_DN25049_c0_g1_i1	-1.43481	0.000515418	0.00920357	Protein rolling stone	6.94e-37
contig99913	GJNK01099772	XLOC_035727	TRINITY_DN20318_c2_g4_i1	-0.467544	0.000515866	0.00920711	U6 snRNA-associated Sm-like protein LSm5	1.65e-40
contig110614	GJNK01110470	XLOC_040603	TRINITY_DN20958_c1_g1_i7	-1.2067	0.000516498	0.00921392
contig14568	GJNK01014522	XLOC_001809	TRINITY_DN12248_c0_g1_i1	-6.96068	0.000518832	0.00924213	Molybdenum cofactor biosynthesis protein 1	1.14e-33
contig129057	GJNK01128913	XLOC_049432	TRINITY_DN22075_c0_g1_i3	-1.61072	0.000519823	0.00925531
contig139838	GJNK01139692	XLOC_055650	TRINITY_DN22799_c0_g3_i2	-4.08126	0.000521171	0.00927112	Disks large 1 tumor suppressor protein	3.1e-71
contig111539	GJNK01111395	XLOC_040901	TRINITY_DN21004_c0_g1_i3	-1.04457	0.000529409	0.00938968	Vacuolar protein sorting-associated protein 18 homolog	4.6e-35
contig189004	GJNK01188845	XLOC_083041	TRINITY_DN25825_c0_g1_i4	-0.757295	0.000531234	0.00941752	Male-specific lethal 3 homolog	3.25e-28
contig19108	GJNK01019061	XLOC_004680	TRINITY_DN14143_c0_g1_i1	-0.551551	0.000531897	0.00942474	Exocyst complex component 4	3.27e-19
contig13363	GJNK01013319	XLOC_001219	TRINITY_DN11672_c0_g1_i6	-0.842496	0.000532163	0.00942491	N-alpha-acetyltransferase 10	2.5e-39
contig103890	GJNK01103747	XLOC_037387	TRINITY_DN20555_c1_g2_i4	-0.880281	0.000538148	0.00951896	Cytosolic Fe-S cluster assembly factor NUBP1 homolog	6.89e-160
contig92474	GJNK01092349	XLOC_032472	TRINITY_DN19876_c0_g1_i2	-0.752168	0.00053945	0.00953413
contig173020	GJNK01172865	XLOC_073997	TRINITY_DN24892_c0_g3_i1	-0.880025	0.00054093	0.00954854	Lysine--tRNA ligase	2.85e-31
contig103520	GJNK01103377	XLOC_037014	TRINITY_DN20505_c3_g1_i4	-2.01036	0.000541714	0.00955273	Histidine--tRNA ligase, cytoplasmic	0
contig29534	GJNK01029461	XLOC_010020	TRINITY_DN16158_c0_g2_i2	-1.1867	0.000543366	0.00956355
contig71762	GJNK01071649	XLOC_023814	TRINITY_DN18611_c0_g1_i8	-6.60836	0.000542928	0.00956355	Potassium channel subfamily K member 1	6.07e-10
contig214961	GJNK01214758	XLOC_100492	TRINITY_DN27590_c3_g3_i2	-7.00708	0.000544747	0.00957414	Transmembrane protease serine 7	1.83e-13
contig23065	GJNK01023018	XLOC_007071	TRINITY_DN15232_c0_g1_i1	-1.37738	0.000545949	0.00959068	Insulin-like growth factor 2 mRNA-binding protein 2	2.63e-10
contig151999	GJNK01151850	XLOC_061808	TRINITY_DN23541_c1_g1_i1	-1.92941	0.000548538	0.00963157
contig53480	GJNK01053387	XLOC_017712	TRINITY_DN17613_c0_g1_i3	-1.19482	0.00054881	0.00963175	DNA-directed RNA polymerase III subunit RPC10	6.27e-19
contig119506	GJNK01119362	XLOC_044821	TRINITY_DN21509_c0_g1_i8	-0.842208	0.000550612	0.00965418
contig131583	GJNK01131439	XLOC_050853	TRINITY_DN22252_c0_g3_i1	-2.51977	0.000551747	0.00966029
contig155709	GJNK01155559	XLOC_063321	TRINITY_DN23721_c0_g1_i6	-0.654788	0.00055173	0.00966029	Cytoplasmic dynein 1 intermediate chain	0
contig174446	GJNK01174291	XLOC_074573	TRINITY_DN24954_c0_g1_i4	-2.12402	0.000554064	0.00968111	Guanine nucleotide-binding protein G(o) subunit alpha	0
contig18701	GJNK01018654	XLOC_004603	TRINITY_DN14092_c0_g1_i2	-1.53031	0.000560896	0.00978038
contig151637	GJNK01151488	XLOC_061453	TRINITY_DN23506_c1_g1_i2	-6.77746	0.000560711	0.00978038	Lipase member H	1.45e-33
contig166736	GJNK01166581	XLOC_069934	TRINITY_DN24452_c1_g3_i4	-0.526375	0.000561393	0.00978038	Patronin	1.23e-71
contig13636	GJNK01013592	XLOC_001287	TRINITY_DN11750_c0_g1_i1	-0.482708	0.000562566	0.00978679	Ribosome biogenesis protein NOP53	4.84e-45
contig150328	GJNK01150180	XLOC_060897	TRINITY_DN23433_c3_g1_i11	-0.55256	0.000562329	0.00978679	Eukaryotic translation initiation factor 3 subunit G	2.55e-93
contig166101	GJNK01165946	XLOC_069599	TRINITY_DN24420_c0_g7_i2	-1.0249	0.000564908	0.00980754
contig14963	GJNK01014917	XLOC_002087	TRINITY_DN12483_c0_g1_i2	-5.45751	0.00056605	0.00982202	Ig-like and fibronectin type-III domain-containing protein 1	1.33e-05
contig169370	GJNK01169215	XLOC_071472	TRINITY_DN24614_c1_g1_i2	-1.04128	0.000567993	0.00984974	RE1-silencing transcription factor	8.54e-10
contig157223	GJNK01157073	XLOC_064309	TRINITY_DN23831_c3_g1_i3	-6.8882	0.000568783	0.00985086	Fibrillin-2	3.62e-09
contig194257	GJNK01194096	XLOC_086548	TRINITY_DN26176_c3_g1_i1	-3.54748	0.000569873	0.00986049
contig157367	GJNK01157217	XLOC_064593	TRINITY_DN23862_c0_g1_i1	-1.35002	0.000572319	0.00989352	Ran GTPase-activating protein 1	2.52e-109
contig35830	GJNK01035745	XLOC_012045	TRINITY_DN16594_c6_g2_i1	-4.80623	0.000575545	0.00993996
contig42652	GJNK01042563	XLOC_014260	TRINITY_DN17018_c0_g1_i2	-0.526468	0.000577071	0.00995698	Ribosome biogenesis protein BRX1 homolog	1.1e-116
contig55215	GJNK01055121	XLOC_018219	TRINITY_DN17701_c1_g1_i4	-2.35967	0.0005778	0.00996488	RNA-binding protein fusilli	8.54e-94
contig101012	GJNK01100869	XLOC_036071	TRINITY_DN20370_c0_g2_i5	-2.58121	0.000579975	0.00999304	2-acylglycerol O-acyltransferase 1	3.67e-87
contig113124	GJNK01112980	XLOC_041661	TRINITY_DN21105_c2_g2_i10	-3.18628	0.000580255	0.0099932	Protein phosphatase 1A	3.16e-39
contig73339	GJNK01073219	XLOC_024755	TRINITY_DN18757_c2_g1_i1	-1.10292	0.000583151	0.010029	E3 ubiquitin-protein ligase SIAH1B	6.83e-28
contig96632	GJNK01096491	XLOC_034133	TRINITY_DN20107_c0_g1_i1	-5.89266	0.000585766	0.0100616
contig96512	GJNK01096371	XLOC_034643	TRINITY_DN20178_c3_g1_i6	-2.78008	0.000585459	0.0100616	Retinol dehydrogenase 13	6.3e-20
contig142820	GJNK01142672	XLOC_056690	TRINITY_DN22926_c1_g2_i1	-2.01441	0.000589937	0.0101221
contig174382	GJNK01174227	XLOC_074319	TRINITY_DN24928_c0_g1_i5	-0.750475	0.000591024	0.010136	Transcription factor RFX3	5.87e-172
contig111697	GJNK01111553	XLOC_041060	TRINITY_DN21029_c3_g2_i1	-0.55086	0.000596033	0.0102029	DET1 homolog	3.62e-153
contig114939	GJNK01114795	XLOC_042524	TRINITY_DN21226_c0_g1_i1	-2.11024	0.000605834	0.0103466
contig143793	GJNK01143645	XLOC_057719	TRINITY_DN23047_c0_g2_i3	-8.32656	0.00060712	0.0103638	Peptidyl-prolyl cis-trans isomerase FKBP5	1.55e-21
contig117800	GJNK01117656	XLOC_044132	TRINITY_DN21426_c3_g6_i1	-1.21502	0.000608368	0.0103785
contig200405	GJNK01200242	XLOC_090168	TRINITY_DN26549_c2_g1_i1	-0.516462	0.000608544	0.0103785	rDNA transcriptional regulator pol5	5.6e-09
contig61298	GJNK01061198	XLOC_020457	TRINITY_DN18069_c3_g1_i3	-2.08625	0.000609944	0.0103915	RE1-silencing transcription factor	2.32e-19
contig212585	GJNK01212383	XLOC_097934	TRINITY_DN27327_c8_g1_i1	-6.36223	0.000613385	0.0104369	6-phosphogluconate dehydrogenase, decarboxylating	0
contig199861	GJNK01199698	XLOC_090051	TRINITY_DN26537_c1_g3_i5	-7.11085	0.000615575	0.0104693
contig72545	GJNK01072425	XLOC_024313	TRINITY_DN18703_c0_g1_i2	-4.40874	0.000616473	0.0104798	Chromatin accessibility complex protein 1	7.53e-11
contig14396	GJNK01014350	XLOC_001713	TRINITY_DN12156_c0_g1_i1	-1.87065	0.000617311	0.0104892
contig141344	GJNK01141196	XLOC_056019	TRINITY_DN22843_c0_g1_i1	-1.90281	0.000617806	0.0104927	Zinc finger MYM-type protein 1	1.83e-11
contig46004	GJNK01045914	XLOC_015652	TRINITY_DN17269_c5_g1_i15	-1.85701	0.000618813	0.0105002
contig208596	GJNK01208415	XLOC_095436	TRINITY_DN27081_c2_g1_i1	-0.488298	0.000619218	0.0105022	E3 ubiquitin-protein ligase HUWE1	0
contig143430	GJNK01143282	XLOC_056817	TRINITY_DN22940_c0_g2_i8	-1.12601	0.000622116	0.0105457	Zinc finger FYVE domain-containing protein 26 homolog	1.3e-97
contig201344	GJNK01201181	XLOC_090877	TRINITY_DN26623_c4_g2_i5	-6.62279	0.000622356	0.0105457
contig148145	GJNK01147997	XLOC_059570	TRINITY_DN23270_c0_g4_i2	-0.603776	0.000623509	0.0105604	U6 snRNA-associated Sm-like protein LSm1	2.33e-46
contig19572	GJNK01019525	XLOC_005180	TRINITY_DN14371_c0_g1_i2	-9.99596	0.000623913	0.0105624	Vitellogenin	3.2e-07
contig147739	GJNK01147591	XLOC_059311	TRINITY_DN23246_c1_g2_i1	-0.516522	0.000624395	0.0105657	U6 snRNA phosphodiesterase	2.55e-51
contig156182	GJNK01156032	XLOC_063844	TRINITY_DN23777_c1_g1_i7	-7.98487	0.000626449	0.0105956	Transmembrane emp24 domain-containing protein eca	1.07e-110
contig141435	GJNK01141287	XLOC_056211	TRINITY_DN22867_c0_g3_i1	-1.06034	0.000631055	0.0106588	Probable DNA-directed RNA polymerases I and III subunit RPAC2	3.01e-37
contig163055	GJNK01162903	XLOC_067838	TRINITY_DN24225_c0_g3_i2	-0.972236	0.000630929	0.0106588
contig89733	GJNK01089609	XLOC_031919	TRINITY_DN19783_c2_g1_i7	-2.25016	0.000631979	0.0106695	Zinc finger MYM-type protein 1	2.11e-22
contig146659	GJNK01146511	XLOC_059727	TRINITY_DN23291_c0_g1_i7	-0.986011	0.000636291	0.0107374	Protein FAM107B	8.28e-06
contig59539	GJNK01059442	XLOC_019603	TRINITY_DN17947_c2_g1_i3	-1.17707	0.000644318	0.010848	Protein AF-9	9.75e-47
contig150361	GJNK01150213	XLOC_060767	TRINITY_DN23419_c0_g1_i3	-1.15908	0.000645338	0.0108552	Glutathione-specific gamma-glutamylcyclotransferase 1	1.76e-56
contig142187	GJNK01142039	XLOC_056563	TRINITY_DN22913_c0_g1_i2	-4.28071	0.000647954	0.0108943
contig84987	GJNK01084864	XLOC_029784	TRINITY_DN19479_c0_g4_i3	-0.984134	0.00064955	0.0109111
contig149778	GJNK01149630	XLOC_061330	TRINITY_DN23493_c0_g1_i15	-6.49414	0.000652233	0.0109462	Protein MTO1 homolog, mitochondrial	1.27e-23
contig95496	GJNK01095355	XLOC_033660	TRINITY_DN20044_c0_g1_i4	-2.14311	0.000653747	0.0109527
contig200877	GJNK01200714	XLOC_091410	TRINITY_DN26673_c1_g1_i5	-1.19457	0.000652921	0.0109527	DNA helicase MCM8	0
contig54009	GJNK01053915	XLOC_017905	TRINITY_DN17643_c1_g3_i1	-5.39891	0.000654229	0.0109548
contig183493	GJNK01183334	XLOC_079968	TRINITY_DN25501_c0_g2_i1	-0.745957	0.000654655	0.0109569	Histone deacetylase complex subunit SAP130	1.23e-09
contig135474	GJNK01135330	XLOC_052649	TRINITY_DN22458_c1_g2_i2	-8.35874	0.000656218	0.0109781	ATP-binding cassette sub-family G member 4	7.71e-40
contig184076	GJNK01183917	XLOC_080159	TRINITY_DN25521_c1_g1_i7	-7.2603	0.000656996	0.0109861	Spermatogenesis-associated protein 20	2.26e-50
contig68398	GJNK01068285	XLOC_023009	TRINITY_DN18487_c0_g1_i9	-3.3914	0.000664521	0.0110768	Transmembrane protein 230	1.19e-30
contig209446	GJNK01209265	XLOC_095960	TRINITY_DN27127_c6_g2_i2	-0.553382	0.000664275	0.0110768	Voltage-dependent calcium channel type A subunit alpha-1	1.44e-21
contig180831	GJNK01180672	XLOC_078411	TRINITY_DN25338_c1_g1_i3	-2.79774	0.000666593	0.0110962
contig44475	GJNK01044385	XLOC_014850	TRINITY_DN17119_c1_g1_i6	-3.27617	0.000667139	0.0111003
contig19799	GJNK01019752	XLOC_005076	TRINITY_DN14334_c1_g1_i1	-7.31693	0.000668469	0.0111124
contig114805	GJNK01114661	XLOC_042385	TRINITY_DN21204_c0_g1_i11	-4.4802	0.000668326	0.0111124	RNA-binding protein 1	1.45e-47
contig11841	GJNK01011798	XLOC_000361	TRINITY_DN10608_c0_g1_i1	-0.448764	0.000671834	0.011158	Secretion-regulating guanine nucleotide exchange factor	7.04e-59
contig153178	GJNK01153028	XLOC_062984	TRINITY_DN23678_c0_g5_i2	-7.68047	0.000672098	0.011158
contig17540	GJNK01017494	XLOC_003866	TRINITY_DN13683_c0_g1_i1	-5.08003	0.000672921	0.0111662
contig101432	GJNK01101289	XLOC_036329	TRINITY_DN20405_c0_g3_i1	-0.339748	0.00067395	0.0111783	Protein hairless	1.01e-19
contig208870	GJNK01208689	XLOC_096499	TRINITY_DN27185_c2_g1_i7	-5.06953	0.00067621	0.0112057	Liprin-alpha-1	7.81e-46
contig130933	GJNK01130789	XLOC_051161	TRINITY_DN22293_c6_g1_i12	-6.26807	0.000678169	0.0112331
contig204400	GJNK01204221	XLOC_092644	TRINITY_DN26808_c5_g1_i3	-2.71506	0.000679115	0.0112386	Transient receptor potential-gamma protein	0
contig52331	GJNK01052238	XLOC_017323	TRINITY_DN17549_c2_g2_i1	-1.05758	0.000679478	0.0112396
contig60059	GJNK01059960	XLOC_020018	TRINITY_DN18009_c1_g1_i3	-4.0588	0.000681821	0.0112643	Polyamine oxidase 1	2.7e-10
contig179520	GJNK01179361	XLOC_077513	TRINITY_DN25244_c0_g3_i1	-0.608644	0.000682383	0.0112643	Homeobox protein PKNOX2	2.81e-45
contig208073	GJNK01207892	XLOC_095087	TRINITY_DN27053_c2_g1_i4	-7.4772	0.000683415	0.0112643
contig209414	GJNK01209233	XLOC_095797	TRINITY_DN27116_c4_g1_i3	-3.0003	0.000681854	0.0112643
contig197423	GJNK01197261	XLOC_088544	TRINITY_DN26385_c1_g1_i9	-3.33712	0.000687892	0.0113279
contig86892	GJNK01086768	XLOC_030165	TRINITY_DN19538_c1_g1_i13	-3.69946	0.000690414	0.0113593	Ribosome-recycling factor, mitochondrial	1.8e-40
contig208495	GJNK01208314	XLOC_095308	TRINITY_DN27070_c0_g1_i1	-5.22351	0.000692168	0.0113831
contig161654	GJNK01161502	XLOC_067493	TRINITY_DN24187_c0_g1_i3	-3.24257	0.000694132	0.0114103
contig26466	GJNK01026412	XLOC_008964	TRINITY_DN15887_c0_g1_i1	-7.51352	0.000697234	0.0114511
contig64269	GJNK01064167	XLOC_021903	TRINITY_DN18299_c1_g1_i9	-1.2109	0.000706097	0.0115708	F-box only protein 9	3.3e-100
contig199266	GJNK01199103	XLOC_090485	TRINITY_DN26580_c2_g3_i1	-2.85618	0.000705786	0.0115708	Transportin-2	6.15e-73
contig201232	GJNK01201069	XLOC_091562	TRINITY_DN26693_c1_g2_i2	-2.74033	0.000705857	0.0115708
contig17748	GJNK01017701	XLOC_003805	TRINITY_DN13651_c0_g1_i1	-3.25085	0.000706903	0.0115789
contig33395	GJNK01033313	XLOC_011279	TRINITY_DN16429_c0_g2_i1	-0.748441	0.000707425	0.0115823
contig116958	GJNK01116814	XLOC_043389	TRINITY_DN21326_c1_g1_i4	-1.54328	0.000708064	0.0115824	Acyl-CoA:lysophosphatidylglycerol acyltransferase 1	4.53e-73
contig21732	GJNK01021685	XLOC_006476	TRINITY_DN14982_c0_g1_i2	-2.99037	0.000708894	0.0115893	DNA replication licensing factor Mcm6	2.99e-61
contig149335	GJNK01149187	XLOC_060235	TRINITY_DN23352_c0_g2_i2	-7.50368	0.000709426	0.0115893
contig197302	GJNK01197140	XLOC_088150	TRINITY_DN26341_c1_g1_i8	-6.83293	0.000711045	0.0116059
contig203175	GJNK01202996	XLOC_091940	TRINITY_DN26733_c3_g1_i5	-0.753783	0.000713205	0.0116304	Pescadillo homolog	0
contig92505	GJNK01092375	XLOC_032643	TRINITY_DN19897_c2_g1_i9	-1.48425	0.000714203	0.0116371
contig167335	GJNK01167180	XLOC_071329	TRINITY_DN24597_c1_g1_i6	-10.4981	0.000715709	0.0116557	Cytochrome P450 9e2	4.61e-77
contig213050	GJNK01212848	XLOC_098270	TRINITY_DN27361_c3_g1_i4	-1.14896	0.000717417	0.0116732	CAP-Gly domain-containing linker protein 2	1.1e-12
contig197711	GJNK01197549	XLOC_088898	TRINITY_DN26422_c1_g1_i6	-7.44734	0.000718908	0.0116872
contig97875	GJNK01097734	XLOC_035615	TRINITY_DN20299_c1_g2_i1	-0.473842	0.000721199	0.0117141	Eukaryotic translation initiation factor 3 subunit L	0
contig210036	GJNK01209835	XLOC_096182	TRINITY_DN27151_c8_g1_i2	-0.835051	0.000724068	0.0117505	UHRF1-binding protein 1-like	6.99e-136
contig199928	GJNK01199765	XLOC_090006	TRINITY_DN26534_c1_g1_i1	-6.17316	0.000725564	0.0117694	NADP-dependent malic enzyme	1.3e-64
contig169440	GJNK01169285	XLOC_071548	TRINITY_DN24622_c0_g1_i7	-1.00022	0.000731391	0.0118483	Heat shock protein 60A	0
contig149591	GJNK01149443	XLOC_060346	TRINITY_DN23370_c0_g1_i2	-1.34179	0.000733594	0.0118683	E3 ubiquitin-protein ligase RING2-A	2.83e-115
contig195816	GJNK01195654	XLOC_087510	TRINITY_DN26269_c0_g1_i4	-6.77666	0.000733571	0.0118683	Uroporphyrinogen decarboxylase	3.76e-129
contig167996	GJNK01167841	XLOC_071284	TRINITY_DN24593_c0_g1_i5	-0.98125	0.000735026	0.011881	Replication factor C subunit 5	9.21e-174
contig24584	GJNK01024531	XLOC_008031	TRINITY_DN15593_c0_g1_i1	-0.608986	0.000735589	0.0118849	Protein unc-50 homolog	1.4e-100
contig26675	GJNK01026621	XLOC_008931	TRINITY_DN15874_c0_g1_i2	-0.621339	0.000736535	0.011895	Vacuolar fusion protein MON1 homolog A	1.8e-107
contig105602	GJNK01105459	XLOC_038384	TRINITY_DN20688_c2_g1_i9	-5.99914	0.000745013	0.0120161
contig123718	GJNK01123574	XLOC_046942	TRINITY_DN21778_c0_g1_i1	-7.81942	0.000748752	0.0120658
contig22914	GJNK01022867	XLOC_006988	TRINITY_DN15192_c0_g1_i1	-0.755882	0.000749342	0.0120687	SAP domain-containing ribonucleoprotein	2.63e-08
contig216044	GJNK01215841	XLOC_100011	TRINITY_DN27544_c13_g1_i2	-6.50827	0.000749681	0.0120687	Molybdenum cofactor biosynthesis protein 1	5.11e-25
contig182633	GJNK01182474	XLOC_079527	TRINITY_DN25451_c0_g1_i5	-1.5802	0.000750427	0.0120717	Probable cytochrome P450 6a20	2.3e-117
contig189063	GJNK01188904	XLOC_083301	TRINITY_DN25849_c0_g1_i2	-1.66861	0.00075239	0.0120897
contig190196	GJNK01190036	XLOC_084007	TRINITY_DN25919_c0_g1_i19	-1.26184	0.000752018	0.0120897	Fatty-acid amide hydrolase 2-A	6.5e-53
contig202383	GJNK01202204	XLOC_091550	TRINITY_DN26692_c2_g1_i4	-4.36951	0.000752528	0.0120897
contig206741	GJNK01206561	XLOC_094310	TRINITY_DN26981_c1_g2_i3	-1.91068	0.000755696	0.0121279
contig126288	GJNK01126144	XLOC_048125	TRINITY_DN21912_c0_g2_i1	-2.7402	0.000756918	0.012139	Lipase 1	4.01e-46
contig198399	GJNK01198236	XLOC_088879	TRINITY_DN26421_c1_g2_i1	-1.34348	0.000758777	0.0121635	CUGBP Elav-like family member 2	1.48e-43
contig163942	GJNK01163788	XLOC_068313	TRINITY_DN24276_c0_g2_i5	-3.13221	0.000759408	0.0121684	Bardet-Biedl syndrome 7 protein homolog	2.44e-25
contig13776	GJNK01013730	XLOC_001371	TRINITY_DN11830_c0_g1_i1	-5.01344	0.000760148	0.0121749	eIF-2-alpha kinase activator GCN1	1.59e-29
contig147215	GJNK01147067	XLOC_058998	TRINITY_DN23211_c2_g1_i1	-5.08668	0.000761737	0.0121847
contig159778	GJNK01159627	XLOC_065805	TRINITY_DN24004_c1_g1_i7	-6.38057	0.000763831	0.0122096
contig180911	GJNK01180752	XLOC_078464	TRINITY_DN25344_c3_g2_i3	-1.46606	0.000764065	0.0122096	Ras-related protein Rab-23	9.59e-82
contig142012	GJNK01141864	XLOC_055715	TRINITY_DN22805_c0_g1_i9	-1.76127	0.000767725	0.0122537	BRCA1-associated protein	4.37e-99
contig133276	GJNK01133132	XLOC_051618	TRINITY_DN22344_c0_g1_i4	-0.522897	0.000768766	0.012265	Kinesin-like protein Klp10A	0
contig146769	GJNK01146621	XLOC_059363	TRINITY_DN23253_c0_g1_i2	-8.73504	0.000771441	0.0122864	Embryonic polarity protein dorsal	2.58e-37
contig148388	GJNK01148240	XLOC_060518	TRINITY_DN23391_c0_g1_i11	-7.38214	0.000778078	0.0123707	Protein peste	6.8e-24
contig48926	GJNK01048836	XLOC_016337	TRINITY_DN17383_c5_g1_i2	-5.30316	0.000779481	0.0123876
contig107980	GJNK01107837	XLOC_039790	TRINITY_DN20844_c0_g1_i2	-0.800999	0.000781394	0.0124127	Phosphatidylinositol N-acetylglucosaminyltransferase subunit Q	3.56e-17
contig30314	GJNK01030241	XLOC_010233	TRINITY_DN16214_c0_g1_i4	-5.96258	0.000783632	0.0124389
contig189440	GJNK01189281	XLOC_083254	TRINITY_DN25846_c0_g1_i1	-1.61961	0.000786845	0.0124777	Serine/threonine-protein kinase mos	2.15e-36
contig177801	GJNK01177644	XLOC_076357	TRINITY_DN25132_c1_g1_i3	-4.68153	0.000787716	0.0124808
contig28742	GJNK01028685	XLOC_009902	TRINITY_DN16132_c0_g1_i5	-1.50557	0.000788518	0.0124881	Putative E3 ubiquitin-protein ligase SINAT1	1.15e-08
contig212722	GJNK01212520	XLOC_098184	TRINITY_DN27348_c7_g1_i1	-0.441785	0.000789344	0.0124959	Mitotic checkpoint serine/threonine-protein kinase BUB1	5.35e-47
contig200624	GJNK01200461	XLOC_090391	TRINITY_DN26571_c0_g4_i1	-1.06107	0.000791014	0.0125062
contig101993	GJNK01101850	XLOC_036530	TRINITY_DN20434_c3_g6_i3	-0.858409	0.000794443	0.0125496	Neuralized-like protein 2	2.63e-51
contig18991	GJNK01018944	XLOC_004676	TRINITY_DN14141_c0_g1_i4	-1.185	0.000795247	0.0125569	40S ribosomal protein S14b	1.91e-91
contig19099	GJNK01019052	XLOC_004768	TRINITY_DN14185_c0_g1_i1	-1.37796	0.000796159	0.0125606	Protein retinal degeneration B	8.77e-55
contig173766	GJNK01173611	XLOC_074080	TRINITY_DN24902_c1_g4_i2	-3.62645	0.000795923	0.0125606
contig197214	GJNK01197052	XLOC_088318	TRINITY_DN26356_c3_g1_i6	-0.445827	0.00079672	0.012564	Kelch domain-containing protein 10 homolog	3.16e-85
contig23953	GJNK01023901	XLOC_007518	TRINITY_DN15405_c0_g1_i6	-6.59273	0.000799652	0.0125978	Molybdenum cofactor biosynthesis protein 1	4.32e-05
contig116280	GJNK01116136	XLOC_043950	TRINITY_DN21400_c0_g2_i2	-3.02005	0.000799888	0.0125978	D-beta-hydroxybutyrate dehydrogenase, mitochondrial	3.93e-08
contig200219	GJNK01200056	XLOC_090210	TRINITY_DN26554_c2_g1_i3	-6.79552	0.000800649	0.0126044	Kinesin-like protein KIF3B	2.25e-84
contig174521	GJNK01174366	XLOC_074420	TRINITY_DN24936_c1_g2_i2	-1.80906	0.000804522	0.0126438	Arylphorin subunit A4	2.29e-27
contig10615	GJNK01010577	XLOC_102412	TRINITY_DN9790_c0_g1_i1	-2.54559	0.000805754	0.0126495	BRD4-interacting chromatin-remodeling complex-associated protein	9.41e-13
contig88696	GJNK01088572	XLOC_030857	TRINITY_DN19630_c0_g2_i3	-7.16335	0.0008077	0.0126667
contig174129	GJNK01173974	XLOC_074298	TRINITY_DN24924_c2_g3_i4	-6.16325	0.00081025	0.0127013
contig121609	GJNK01121465	XLOC_045755	TRINITY_DN21629_c0_g1_i6	-6.63435	0.00081216	0.0127204
contig65554	GJNK01065451	XLOC_021923	TRINITY_DN18304_c1_g5_i1	-0.52602	0.000815932	0.0127686	Mitochondrial import receptor subunit TOM22 homolog	1.5e-21
contig37622	GJNK01037537	XLOC_012831	TRINITY_DN16739_c0_g1_i2	-0.827508	0.00081862	0.0128029	Mediator of RNA polymerase II transcription subunit 6	8.46e-73
contig67888	GJNK01067775	XLOC_022704	TRINITY_DN18442_c0_g2_i5	-2.13718	0.000818818	0.0128029
contig141935	GJNK01141787	XLOC_056119	TRINITY_DN22858_c0_g1_i6	-1.89436	0.000821172	0.0128234
contig149988	GJNK01149840	XLOC_061337	TRINITY_DN23494_c0_g1_i11	-2.84695	0.000820673	0.0128234	Chloride intracellular channel exc-4	3.43e-45
contig213040	GJNK01212838	XLOC_098265	TRINITY_DN27361_c2_g1_i5	-0.989298	0.000822329	0.0128251
contig15178	GJNK01015132	XLOC_002192	TRINITY_DN12570_c0_g1_i1	-0.950858	0.00082295	0.0128294	Zinc transporter ZIP9	1.16e-06
contig48801	GJNK01048711	XLOC_016353	TRINITY_DN17385_c1_g2_i8	-1.56594	0.000827812	0.0128943
contig193480	GJNK01193319	XLOC_086137	TRINITY_DN26135_c0_g3_i2	-0.787801	0.000827544	0.0128943	Protein FAM102A	1.23e-50
contig199733	GJNK01199570	XLOC_089945	TRINITY_DN26526_c3_g1_i16	-2.15042	0.00082904	0.0129079	Nucleoside diphosphate kinase 6	8.4e-26
contig129101	GJNK01128957	XLOC_049496	TRINITY_DN22087_c0_g1_i2	-0.898595	0.000830188	0.0129204	Zinc finger and BTB domain-containing protein 49	1.44e-12
contig25617	GJNK01025564	XLOC_008659	TRINITY_DN15795_c0_g1_i1	-0.55579	0.000834877	0.0129605	PIN2/TERF1-interacting telomerase inhibitor 1	0.000147
contig138000	GJNK01137854	XLOC_054090	TRINITY_DN22631_c0_g1_i1	-0.590814	0.000833791	0.0129605	Proliferation-associated protein 2G4	1.39e-143
contig195562	GJNK01195400	XLOC_087329	TRINITY_DN26250_c1_g2_i8	-0.697162	0.000834783	0.0129605	Calcium-binding mitochondrial carrier protein SCaMC-2	1.47e-165
contig13591	GJNK01013547	XLOC_001268	TRINITY_DN11722_c0_g1_i1	-7.18187	0.000837649	0.0129926
contig49706	GJNK01049614	XLOC_016519	TRINITY_DN17413_c0_g2_i1	-2.75995	0.000838587	0.0130016
contig18643	GJNK01018596	XLOC_004616	TRINITY_DN14100_c0_g1_i2	-5.41571	0.000840087	0.013014
contig204097	GJNK01203918	XLOC_092614	TRINITY_DN26804_c1_g1_i2	-2.37655	0.000842251	0.0130365	Paired amphipathic helix protein Sin3a	2.07e-16
contig59006	GJNK01058911	XLOC_019529	TRINITY_DN17937_c0_g1_i5	-0.559845	0.000843055	0.0130435	Glucoside xylosyltransferase 1	2.38e-122
contig83626	GJNK01083503	XLOC_029168	TRINITY_DN19390_c0_g2_i1	-1.94357	0.000843837	0.0130501
contig137263	GJNK01137118	XLOC_053965	TRINITY_DN22614_c0_g2_i2	-1.7282	0.000846416	0.0130845	Cytochrome P450 9e2	1.79e-21
contig211539	GJNK01211338	XLOC_097328	TRINITY_DN27267_c5_g4_i1	-0.516174	0.000847251	0.0130919
contig171702	GJNK01171547	XLOC_072788	TRINITY_DN24757_c0_g1_i1	-9.6665	0.00085018	0.0131225
contig104828	GJNK01104685	XLOC_037762	TRINITY_DN20611_c7_g1_i3	-0.555788	0.00085351	0.013161	DDB1- and CUL4-associated factor 10 homolog	1.01e-85
contig204003	GJNK01203824	XLOC_092620	TRINITY_DN26805_c1_g1_i1	-5.22311	0.000859332	0.0132452	Hermansky-Pudlak syndrome 3 protein homolog	0.000127
contig150839	GJNK01150691	XLOC_061133	TRINITY_DN23463_c2_g3_i2	-4.30783	0.000860729	0.0132612
contig33247	GJNK01033165	XLOC_011237	TRINITY_DN16419_c0_g1_i2	-1.12522	0.000861547	0.0132627	Organic cation transporter protein	0
contig203327	GJNK01203148	XLOC_091964	TRINITY_DN26736_c1_g1_i3	-2.77103	0.000861367	0.0132627
contig27079	GJNK01027025	XLOC_009140	TRINITY_DN15927_c0_g1_i1	-0.682236	0.000864831	0.0132966	Methylosome protein 50	1.86e-19
contig175228	GJNK01175071	XLOC_075508	TRINITY_DN25049_c0_g1_i9	-1.18037	0.000864791	0.0132966	Protein rolling stone	2.58e-37
contig139941	GJNK01139795	XLOC_055243	TRINITY_DN22751_c2_g2_i2	-3.26352	0.000865643	0.0133035
contig50235	GJNK01050143	XLOC_016674	TRINITY_DN17443_c0_g2_i1	-0.872352	0.00086833	0.0133226	Zinc finger protein OZF	5.88e-28
contig103997	GJNK01103854	XLOC_037437	TRINITY_DN20563_c6_g1_i1	-0.593213	0.000870014	0.0133331	Mitochondrial ribonuclease P protein 1 homolog	2.82e-93
contig160869	GJNK01160717	XLOC_067529	TRINITY_DN24191_c0_g1_i2	-1.75449	0.000870103	0.0133331
contig205937	GJNK01205758	XLOC_093999	TRINITY_DN26956_c0_g1_i4	-4.64559	0.000869933	0.0133331	Glycogen debranching enzyme	1.59e-92
contig184863	GJNK01184704	XLOC_081847	TRINITY_DN25698_c0_g1_i6	-1.90784	0.000873771	0.0133782	Forkhead box protein J1-A	4.83e-09
contig96070	GJNK01095929	XLOC_033819	TRINITY_DN20068_c1_g3_i2	-4.57791	0.00087946	0.0134486
contig130358	GJNK01130214	XLOC_050080	TRINITY_DN22164_c0_g1_i4	-6.4829	0.000881317	0.0134714	PCI domain-containing protein 2	3.07e-85
contig204381	GJNK01204202	XLOC_093402	TRINITY_DN26884_c2_g2_i13	-1.48217	0.000886759	0.0135377
contig202379	GJNK01202200	XLOC_091556	TRINITY_DN26692_c2_g4_i1	-0.452453	0.000893057	0.0136169	Ataxin-2 homolog	3.12e-59
contig30302	GJNK01030229	XLOC_010333	TRINITY_DN16235_c1_g1_i2	-1.52714	0.000893499	0.013618
contig84174	GJNK01084051	XLOC_029068	TRINITY_DN19373_c1_g2_i3	-1.46395	0.000893972	0.0136196	Solute carrier family 46 member 3	1.46e-16
contig27076	GJNK01027022	XLOC_009310	TRINITY_DN15972_c0_g1_i2	-0.594147	0.000897053	0.0136552	T-complex protein 1 subunit delta	5.32e-135
contig92795	GJNK01092654	XLOC_033255	TRINITY_DN19985_c1_g1_i1	-5.06775	0.000899453	0.0136805
contig197225	GJNK01197063	XLOC_088597	TRINITY_DN26390_c1_g2_i1	-0.719415	0.000899232	0.0136805
contig55601	GJNK01055507	XLOC_018401	TRINITY_DN17737_c0_g1_i2	-1.46251	0.000906239	0.0137553
contig126675	GJNK01126531	XLOC_048649	TRINITY_DN21982_c0_g2_i1	-2.88964	0.000905892	0.0137553	Saccharopine dehydrogenase-like oxidoreductase	8.96e-29
contig199807	GJNK01199644	XLOC_090175	TRINITY_DN26550_c2_g3_i3	-2.51404	0.000910846	0.0138195
contig16564	GJNK01016518	XLOC_003217	TRINITY_DN13286_c0_g1_i2	-3.14583	0.000914022	0.0138563
contig56532	GJNK01056437	XLOC_019256	TRINITY_DN17890_c0_g1_i1	-1.12952	0.000913948	0.0138563	Serine/threonine-protein kinase VRK1	9.31e-12
contig206938	GJNK01206757	XLOC_095602	TRINITY_DN27099_c1_g1_i1	-2.4748	0.000914648	0.0138601
contig46089	GJNK01045999	XLOC_015378	TRINITY_DN17218_c0_g2_i1	-0.815765	0.000915553	0.0138681
contig49070	GJNK01048980	XLOC_015997	TRINITY_DN17330_c0_g2_i4	-1.92769	0.000916973	0.0138782	E3 ubiquitin-protein ligase SIAH1B	2.21e-10
contig179337	GJNK01179178	XLOC_077786	TRINITY_DN25275_c0_g1_i17	-1.63468	0.000919971	0.0139121	Mitoferrin-2	4.29e-60
contig141323	GJNK01141175	XLOC_055898	TRINITY_DN22826_c1_g4_i1	-0.547086	0.000925868	0.0139726	ATP-dependent RNA helicase p62	2.09e-87
contig140153	GJNK01140006	XLOC_055423	TRINITY_DN22774_c1_g1_i7	-0.960406	0.000928294	0.0140035	Inositol hexakisphosphate and diphosphoinositol-pentakisphosphate kinase	2.88e-13
contig105205	GJNK01105062	XLOC_038051	TRINITY_DN20651_c1_g3_i9	-1.56728	0.000929326	0.0140076	Transcriptional repressor CTCF	3.3e-10
contig177437	GJNK01177280	XLOC_076160	TRINITY_DN25113_c1_g2_i8	-2.89324	0.00092992	0.0140077	Protein neuralized	1.72e-41
contig69758	GJNK01069645	XLOC_023475	TRINITY_DN18560_c0_g1_i2	-0.57122	0.000932347	0.0140301	GPN-loop GTPase 1	5.36e-98
contig13951	GJNK01013905	XLOC_001453	TRINITY_DN11917_c0_g1_i2	-0.485876	0.000933552	0.0140425	p53 and DNA damage-regulated protein 1	7.49e-11
contig73287	GJNK01073167	XLOC_024709	TRINITY_DN18750_c4_g1_i2	-8.77659	0.000939626	0.0141109
contig177968	GJNK01177811	XLOC_076445	TRINITY_DN25144_c1_g2_i1	-1.1845	0.000940143	0.0141129	UPF0183 protein CG7083	5.33e-165
contig103915	GJNK01103772	XLOC_037444	TRINITY_DN20564_c0_g2_i3	-7.6363	0.000941209	0.0141231
contig186317	GJNK01186158	XLOC_081643	TRINITY_DN25681_c0_g1_i2	-0.63559	0.000944237	0.0141513	Poly [ADP-ribose] polymerase	9.71e-118
contig36314	GJNK01036229	XLOC_012174	TRINITY_DN16619_c0_g1_i2	-0.668157	0.000944816	0.0141542	ADP-ribosylation factor-like protein 2	1.91e-54
contig167849	GJNK01167694	XLOC_070417	TRINITY_DN24509_c0_g1_i1	-4.1206	0.000953229	0.0142628	40S ribosomal protein S3	2.36e-38
contig27554	GJNK01027499	XLOC_009322	TRINITY_DN15975_c0_g1_i4	-1.63286	0.000954248	0.0142723	Collectin-43	8.05e-05
contig156558	GJNK01156408	XLOC_064044	TRINITY_DN23803_c4_g1_i3	-1.05819	0.000960393	0.0143583	Zinc finger Y-chromosomal protein	2.83e-12
contig19077	GJNK01019030	XLOC_004652	TRINITY_DN14124_c0_g1_i1	-4.80546	0.000961844	0.0143687	Cell division control protein 6 homolog	6.25e-16
contig47974	GJNK01047884	XLOC_016068	TRINITY_DN17340_c0_g1_i2	-0.368407	0.000961866	0.0143687	Negative elongation factor B	0
contig109259	GJNK01109115	XLOC_039973	TRINITY_DN20872_c0_g2_i1	-0.461535	0.000962709	0.0143755	Protein phosphatase 1 regulatory subunit 37	2.57e-09
contig16917	GJNK01016871	XLOC_003306	TRINITY_DN13338_c0_g1_i2	-4.9572	0.00096845	0.0144436	eIF-2-alpha kinase activator GCN1	1.22e-25
contig154238	GJNK01154088	XLOC_062886	TRINITY_DN23669_c0_g1_i2	-7.38806	0.000986604	0.0146663	Saccharopine dehydrogenase-like oxidoreductase	1.75e-73
contig189860	GJNK01189700	XLOC_083933	TRINITY_DN25912_c0_g1_i2	-0.614416	0.000986901	0.0146663	RCC1 and BTB domain-containing protein 1	5.08e-29
contig194490	GJNK01194329	XLOC_087772	TRINITY_DN26296_c0_g1_i1	-0.530353	0.000986962	0.0146663	Vang-like protein 1	3.4e-133
contig20454	GJNK01020407	XLOC_005589	TRINITY_DN14538_c0_g1_i2	-0.538192	0.000991497	0.0147218	Probable N-acetyltransferase san	5.08e-96
contig121751	GJNK01121607	XLOC_045783	TRINITY_DN21631_c0_g1_i4	-3.89114	0.000996795	0.0147826
contig166034	GJNK01165879	XLOC_069530	TRINITY_DN24413_c0_g1_i1	-4.33551	0.000996741	0.0147826
contig62855	GJNK01062755	XLOC_020826	TRINITY_DN18130_c1_g1_i6	-7.4887	0.000997916	0.0147873	2-hydroxyacylsphingosine 1-beta-galactosyltransferase	1.56e-22
contig161311	GJNK01161159	XLOC_066690	TRINITY_DN24107_c2_g1_i5	-1.08151	0.000998799	0.0147885	Protein maelstrom homolog	2.73e-26
contig20983	GJNK01020936	XLOC_006106	TRINITY_DN14795_c0_g1_i4	-6.68875	0.000999358	0.0147908
contig106002	GJNK01105859	XLOC_039044	TRINITY_DN20762_c0_g5_i2	-2.76841	0.00100164	0.0148085
contig14898	GJNK01014852	XLOC_002007	TRINITY_DN12422_c0_g1_i2	-6.67846	0.00100404	0.0148184	Alkylglycerol monooxygenase	4.65e-24
contig73154	GJNK01073034	XLOC_024724	TRINITY_DN18752_c0_g1_i3	-0.665433	0.00100376	0.0148184	Probable tyrosyl-DNA phosphodiesterase	2.14e-89
contig112464	GJNK01112320	XLOC_040910	TRINITY_DN21005_c0_g2_i2	-1.21793	0.00100989	0.0148929
contig161858	GJNK01161706	XLOC_066862	TRINITY_DN24125_c0_g2_i10	-6.08765	0.00101317	0.0149173
contig194784	GJNK01194623	XLOC_087673	TRINITY_DN26284_c1_g2_i12	-3.19785	0.00101544	0.0149448
contig56675	GJNK01056580	XLOC_019303	TRINITY_DN17898_c2_g2_i4	-2.36381	0.00101825	0.0149742
contig112933	GJNK01112789	XLOC_042047	TRINITY_DN21163_c2_g1_i1	-1.07931	0.00102052	0.0150016	Protein toll	2.28e-85
contig152994	GJNK01152844	XLOC_063088	TRINITY_DN23691_c0_g2_i1	-6.87956	0.00102157	0.0150051
contig175254	GJNK01175097	XLOC_075702	TRINITY_DN25069_c0_g3_i1	-1.48729	0.00102949	0.0150972	Protein white	0
contig100198	GJNK01100056	XLOC_035836	TRINITY_DN20336_c0_g1_i3	-1.22269	0.0010328	0.015131
contig120403	GJNK01120259	XLOC_045249	TRINITY_DN21566_c1_g2_i3	-2.05847	0.00103402	0.015131	Bcl-2-related ovarian killer protein homolog A	2e-19
contig89577	GJNK01089453	XLOC_031426	TRINITY_DN19702_c0_g1_i1	-1.20441	0.00103809	0.0151811	GTP-binding protein RAD	7.32e-28
contig172107	GJNK01171952	XLOC_074003	TRINITY_DN24893_c1_g2_i4	-1.55035	0.00104166	0.0152091	Protein Aster-C	2.07e-76
contig68234	GJNK01068121	XLOC_022882	TRINITY_DN18467_c0_g1_i2	-0.423329	0.00105203	0.0153484	Epimerase family protein SDR39U1	1.78e-90
contig138389	GJNK01138243	XLOC_054335	TRINITY_DN22666_c0_g1_i1	-1.69989	0.00105972	0.0154422	Protein commissureless 2 homolog	7e-08
contig97780	GJNK01097639	XLOC_034677	TRINITY_DN20183_c0_g1_i4	-0.735378	0.00106276	0.0154743	TNF receptor-associated factor 6-A	1.56e-20
contig30747	GJNK01030674	XLOC_010605	TRINITY_DN16288_c0_g1_i2	-0.635672	0.00106464	0.0154956	Ubiquitin-like protein 4A	5.14e-12
contig78397	GJNK01078275	XLOC_026758	TRINITY_DN19036_c2_g1_i1	-4.68335	0.00106561	0.0155035	piRNA biogenesis protein EXD1	7.02e-25
contig94526	GJNK01094385	XLOC_033617	TRINITY_DN20039_c0_g5_i2	-6.52755	0.00107198	0.0155839	Dynamin	2.39e-41
contig205774	GJNK01205595	XLOC_094137	TRINITY_DN26966_c2_g1_i10	-6.24296	0.00107259	0.0155866	Monocarboxylate transporter 10	1.56e-43
contig148599	GJNK01148451	XLOC_060491	TRINITY_DN23388_c0_g3_i1	-2.43143	0.00107615	0.0156199
contig167444	GJNK01167289	XLOC_070376	TRINITY_DN24503_c0_g2_i4	-1.02326	0.00107573	0.0156199
contig132304	GJNK01132160	XLOC_051508	TRINITY_DN22331_c0_g3_i6	-1.18038	0.00107783	0.0156381	Ethanolaminephosphotransferase 1	1.55e-102
contig146367	GJNK01146219	XLOC_058622	TRINITY_DN23170_c0_g1_i1	-0.3842	0.00107896	0.0156389	Telomere-associated protein RIF1	9.29e-12
contig142363	GJNK01142215	XLOC_056590	TRINITY_DN22918_c0_g1_i4	-3.86209	0.0010824	0.0156674	Ribosomal protein S6 kinase beta	0.000105
contig138557	GJNK01138411	XLOC_054428	TRINITY_DN22677_c0_g3_i2	-0.880453	0.00109144	0.0157735
contig214730	GJNK01214527	XLOC_099165	TRINITY_DN27466_c3_g1_i3	-1.2612	0.00109205	0.015776	Desumoylating isopeptidase 1	2.18e-24
contig124147	GJNK01124003	XLOC_046644	TRINITY_DN21739_c0_g1_i6	-0.705534	0.00109406	0.0157927	Vacuolar protein sorting-associated protein 37A	5.74e-36
contig198012	GJNK01197850	XLOC_089139	TRINITY_DN26449_c2_g1_i4	-1.72516	0.00109468	0.0157954	Ubiquitin thioesterase OTU1	2.42e-43
contig96189	GJNK01096048	XLOC_033776	TRINITY_DN20063_c2_g1_i1	-0.919121	0.00111041	0.0159552	Nuclear migration protein nudC	2.72e-92
contig213171	GJNK01212969	XLOC_098492	TRINITY_DN27385_c9_g2_i1	-1.51941	0.00111051	0.0159552	Tyrosine-protein kinase Abl	5.61e-168
contig148272	GJNK01148124	XLOC_059556	TRINITY_DN23269_c2_g2_i1	-0.911641	0.00111273	0.0159746	Importin-4	3.01e-146
contig42769	GJNK01042680	XLOC_014590	TRINITY_DN17070_c0_g1_i1	-0.673404	0.00111944	0.0160522	cAMP-dependent protein kinase type I regulatory subunit	1.7e-20
contig119342	GJNK01119198	XLOC_044754	TRINITY_DN21501_c0_g1_i3	-0.923559	0.00112155	0.0160652	ATP-dependent RNA helicase DHX33	0
contig147178	GJNK01147030	XLOC_058976	TRINITY_DN23208_c1_g2_i1	-0.932167	0.00112379	0.0160833
contig47659	GJNK01047569	XLOC_016179	TRINITY_DN17355_c0_g2_i1	-8.54329	0.00112536	0.0160869	U6 snRNA-associated Sm-like protein LSm7	1.75e-05
contig145388	GJNK01145240	XLOC_058070	TRINITY_DN23103_c1_g1_i2	-1.79085	0.00112523	0.0160869	Low-density lipoprotein receptor-related protein 1	1.62e-20
contig198405	GJNK01198242	XLOC_088877	TRINITY_DN26421_c1_g1_i3	-4.90533	0.00112461	0.0160869
contig91443	GJNK01091318	XLOC_032390	TRINITY_DN19866_c5_g1_i1	-1.38991	0.00112807	0.0161131	Mariner Mos1 transposase	9.12e-08
contig18455	GJNK01018408	XLOC_004407	TRINITY_DN13995_c0_g1_i2	-6.17317	0.00113027	0.0161133	Monocarboxylate transporter 10	2.06e-13
contig123736	GJNK01123592	XLOC_046978	TRINITY_DN21778_c1_g2_i9	-0.604804	0.00112968	0.0161133	RING finger protein 11	3.65e-61
contig190705	GJNK01190545	XLOC_084583	TRINITY_DN25976_c0_g1_i5	-1.71149	0.00113015	0.0161133
contig100837	GJNK01100694	XLOC_036119	TRINITY_DN20376_c0_g1_i4	-2.75034	0.00113339	0.0161447	Peroxisomal targeting signal 1 receptor	6.39e-51
contig156283	GJNK01156133	XLOC_064742	TRINITY_DN23878_c0_g2_i1	-0.607586	0.0011354	0.0161615	Eukaryotic translation initiation factor 3 subunit K	5.87e-49
contig34240	GJNK01034158	XLOC_011303	TRINITY_DN16432_c6_g3_i1	-0.768634	0.00113876	0.016203	RNA helicase aquarius	0
contig66043	GJNK01065939	XLOC_021966	TRINITY_DN18312_c0_g1_i1	-0.545232	0.0011434	0.0162439	40S ribosomal protein S17	8.3e-22
contig112795	GJNK01112651	XLOC_041870	TRINITY_DN21136_c1_g5_i1	-1.957	0.00115135	0.0163506
contig189801	GJNK01189641	XLOC_083786	TRINITY_DN25901_c1_g2_i2	-6.32937	0.00115488	0.0163658	DNA replication licensing factor Mcm6	4.15e-40
contig207585	GJNK01207404	XLOC_094838	TRINITY_DN27027_c1_g3_i2	-5.63562	0.00115479	0.0163658
contig177116	GJNK01176959	XLOC_076923	TRINITY_DN25193_c3_g1_i3	-5.36574	0.00115704	0.0163809
contig143791	GJNK01143643	XLOC_057718	TRINITY_DN23047_c0_g2_i2	-7.28675	0.00116025	0.0164199	Peptidyl-prolyl cis-trans isomerase FKBP4	6.59e-19
contig88089	GJNK01087965	XLOC_030726	TRINITY_DN19610_c0_g1_i7	-1.76644	0.0011616	0.0164328
contig162512	GJNK01162360	XLOC_067484	TRINITY_DN24186_c0_g1_i1	-0.581047	0.00116367	0.0164558	Ras-related protein Rab-40B	5.74e-120
contig114439	GJNK01114295	XLOC_043047	TRINITY_DN21292_c0_g1_i4	-5.82286	0.00117275	0.0165651	Phenoloxidase-activating factor 2	1.81e-42
contig192903	GJNK01192742	XLOC_086236	TRINITY_DN26146_c1_g1_i18	-1.58437	0.00117323	0.0165655
contig147819	GJNK01147671	XLOC_059377	TRINITY_DN23254_c0_g2_i4	-0.379148	0.00118454	0.0167062	60S ribosomal protein L35a	8.02e-24
contig16714	GJNK01016668	XLOC_003175	TRINITY_DN13259_c0_g1_i1	-0.686107	0.00118556	0.016714	COP9 signalosome complex subunit 8	7.97e-45
contig115199	GJNK01115055	XLOC_042683	TRINITY_DN21247_c0_g7_i2	-3.23962	0.00118782	0.016733
contig188495	GJNK01188336	XLOC_083089	TRINITY_DN25829_c0_g5_i1	-2.92807	0.00118848	0.016736
contig157805	GJNK01157654	XLOC_065723	TRINITY_DN23997_c0_g2_i1	-0.697902	0.00119225	0.0167762
contig183184	GJNK01183025	XLOC_080268	TRINITY_DN25532_c0_g1_i14	-7.32795	0.00119275	0.0167769
contig38577	GJNK01038492	XLOC_012999	TRINITY_DN16775_c0_g2_i1	-1.11974	0.00119637	0.0167873
contig165844	GJNK01165690	XLOC_070211	TRINITY_DN24484_c0_g1_i17	-6.28608	0.00119577	0.0167873
contig206675	GJNK01206495	XLOC_093977	TRINITY_DN26954_c1_g1_i3	-0.838971	0.00119668	0.0167873	Chromobox protein homolog 3	5.45e-44
contig142928	GJNK01142780	XLOC_056881	TRINITY_DN22949_c0_g3_i3	-0.60061	0.00120101	0.0168292	Fatty-acid amide hydrolase 2	7.97e-59
contig164419	GJNK01164265	XLOC_069401	TRINITY_DN24399_c0_g2_i2	-0.718827	0.00120104	0.0168292	Uncharacterized protein YdcI	2.65e-09
contig22361	GJNK01022314	XLOC_006612	TRINITY_DN15040_c0_g1_i1	-1.95564	0.00120819	0.0169101
contig187985	GJNK01187826	XLOC_083731	TRINITY_DN25897_c0_g1_i5	-1.38477	0.00120946	0.0169214	Rho GTPase-activating protein 20	2.36e-21
contig110603	GJNK01110459	XLOC_040870	TRINITY_DN21000_c0_g1_i11	-0.895334	0.00121876	0.0170257	Retinol dehydrogenase 14	3.58e-72
contig112791	GJNK01112647	XLOC_041869	TRINITY_DN21136_c1_g3_i1	-1.03689	0.00122044	0.0170362
contig149317	GJNK01149169	XLOC_060170	TRINITY_DN23342_c1_g1_i3	-0.902977	0.00122384	0.0170772	Stress-induced-phosphoprotein 1	2.96e-78
contig89059	GJNK01088935	XLOC_031174	TRINITY_DN19668_c4_g6_i1	-1.63789	0.00122733	0.0171194
contig214118	GJNK01213915	XLOC_098976	TRINITY_DN27443_c8_g1_i6	-2.19117	0.00122859	0.0171305
contig127672	GJNK01127528	XLOC_049455	TRINITY_DN22080_c0_g2_i3	-5.83945	0.00123104	0.0171516
contig180833	GJNK01180674	XLOC_078412	TRINITY_DN25338_c1_g1_i4	-2.97857	0.00123312	0.0171677
contig52778	GJNK01052685	XLOC_017508	TRINITY_DN17575_c0_g1_i6	-0.524955	0.00123513	0.0171827	Diphosphoinositol polyphosphate phosphohydrolase 1	1.4e-07
contig13051	GJNK01013007	XLOC_000957	TRINITY_DN11427_c0_g1_i2	-1.27319	0.00123596	0.0171877
contig189312	GJNK01189153	XLOC_083586	TRINITY_DN25877_c1_g2_i2	-1.37669	0.00123732	0.0172001	RE1-silencing transcription factor	2.4e-13
contig199067	GJNK01198904	XLOC_089558	TRINITY_DN26488_c1_g1_i3	-2.28904	0.00124255	0.0172663	Gem-associated protein 5	1.17e-14
contig214117	GJNK01213914	XLOC_098981	TRINITY_DN27443_c8_g3_i1	-0.577279	0.00124906	0.0173436
contig176080	GJNK01175923	XLOC_075383	TRINITY_DN25035_c0_g2_i1	-4.68196	0.00125997	0.0174688
contig97430	GJNK01097289	XLOC_034471	TRINITY_DN20149_c0_g1_i3	-2.35853	0.00126316	0.0174999
contig184646	GJNK01184487	XLOC_080678	TRINITY_DN25572_c0_g1_i8	-0.542862	0.00126446	0.0175113	Tuberin	0
contig38385	GJNK01038300	XLOC_012881	TRINITY_DN16750_c0_g3_i4	-0.532398	0.00126663	0.0175283
contig190189	GJNK01190029	XLOC_084002	TRINITY_DN25919_c0_g1_i12	-1.47203	0.00127358	0.0175984	Fatty-acid amide hydrolase 2-A	1.36e-42
contig100506	GJNK01100363	XLOC_035808	TRINITY_DN20332_c0_g2_i5	-1.56222	0.00128713	0.0177585	Protein lethal(2)essential for life	5.98e-25
contig133123	GJNK01132979	XLOC_051972	TRINITY_DN22384_c0_g2_i3	-2.88823	0.00128795	0.0177632
contig21613	GJNK01021566	XLOC_006211	TRINITY_DN14849_c0_g1_i2	-0.468196	0.00129209	0.0178003	Mitochondrial import receptor subunit TOM40 homolog 1	1.31e-134
contig113938	GJNK01113794	XLOC_042028	TRINITY_DN21160_c1_g1_i6	-1.2425	0.00129206	0.0178003
contig10894	GJNK01010856	XLOC_102469	TRINITY_DN9928_c0_g1_i2	-4.62586	0.00129114	0.0178003
[truncated: 637 more rows]

## Sheet: MDvsED Up
Contig #	GenBank Accession #	XLOC ID	Trinity ID	log2FoldChange	p-value	Adjusted p-value	Swissprot Top blastx Hit	e-value
[truncated: 556 more rows]

[truncated: 15 more sheets: MDvsED Down, MDvsLD Up, MDvsLD Down, MDvsND Up, MDvsND Down, LDvsND Up, LDvsND Down, ADvsND Up, ADvsND Down, AllvsED Up OR EDvsAll Down, AllvsED Down OR EDvsAll Up, AllvsMD Up OR MDvsAll Down, AllvsMD Down OR MDvsAll Up, AllvsLD Up OR LDvsAll Down, AllvsLD Down OR LDvsAll Up]
