# Supplementary material for: Transcriptional Regulation of Reproductive Diapause in the Convergent Lady Beetle, Hippodamia convergens
Source: Insects. 2022 Mar 31;13(4):343. doi: 10.3390/insects13040343 (PMC9026804; doi:10.3390/insects13040343)
Supplement: Supplementary file 1 [file insects-13-00343-s001.zip › insects-1618331-Supplementary_Files/Supplementary_Files/Table S3.xlsx]

## Sheet: EDvsND Up
KO ID	KEGG Term	p-value	q-value (adj. p)
ko00190	Oxidative phosphorylation	5.851e-10	1.23456e-07
ko04260	Cardiac muscle contraction	1.57565e-09	1.66231e-07
ko04723	Retrograde endocannabinoid signaling	1.07761e-06	7.57917e-05
ko01120	Microbial metabolism in diverse environments	1.70561e-06	8.99707e-05
ko04022	cGMP-PKG signaling pathway	5.92358e-05	0.00218428
ko02010	ABC transporters	6.21122e-05	0.00218428
ko04727	GABAergic synapse	8.83873e-05	0.00266425
ko04976	Bile secretion	0.000101205	0.00266928
ko00620	Pyruvate metabolism	0.000133888	0.00283498
ko00410	beta-Alanine metabolism	0.000134359	0.00283498
ko04745	Phototransduction - fly	0.000155224	0.00297748
ko04020	Calcium signaling pathway	0.000235094	0.00398658
ko00350	Tyrosine metabolism	0.000353512	0.00414395
ko04721	Synaptic vesicle cycle	0.0003775	0.00419223
ko00052	Galactose metabolism	0.000773047	0.00815565
ko04740	Olfactory transduction	0.000914298	0.00918652
ko04971	Gastric acid secretion	0.00140314	0.0134574
ko00051	Fructose and mannose metabolism	0.00218451	0.0192528
ko00500	Starch and sucrose metabolism	0.00218989	0.0192528
ko04080	Neuroactive ligand-receptor interaction	0.00230349	0.0194415
ko04261	Adrenergic signaling in cardiomyocytes	0.0026685	0.0216559
ko04520	Adherens junction	0.00478504	0.0360587
ko00330	Arginine and proline metabolism	0.0051076	0.0371622
ko00770	Pantothenate and CoA biosynthesis	0.00599444	0.0390051
ko04970	Salivary secretion	0.00605243	0.0390051
ko00520	Amino sugar and nucleotide sugar metabolism	0.00612727	0.0390051
ko04713	Circadian entrainment	0.00617904	0.0390051
ko00561	Glycerolipid metabolism	0.00628519	0.0390051
ko04380	Osteoclast differentiation	0.00697967	0.0409086
ko04924	Renin secretion	0.00810701	0.0458026
ko04911	Insulin secretion	0.0082488	0.0458026
ko04062	Chemokine signaling pathway	0.00896435	0.0484994

## Sheet: EDvsND Down
KO ID	KEGG Term	p-value	a-value (adj. p)
ko03013	RNA transport	1.34165e-09	2.13325e-07
ko04110	Cell cycle	2.02203e-09	2.13325e-07
ko03030	DNA replication	1.44585e-08	1.01691e-06
ko04120	Ubiquitin mediated proteolysis	5.59593e-07	2.95185e-05
ko03018	RNA degradation	1.83919e-05	0.000692155
ko04111	Cell cycle - yeast	3.84695e-05	0.00114933
ko03440	Homologous recombination	4.35764e-05	0.00114933
ko03460	Fanconi anemia pathway	0.000191369	0.00448653
ko03430	Mismatch repair	0.000260129	0.00548872
ko03008	Ribosome biogenesis in eukaryotes	0.00105024	0.0184667
ko00900	Terpenoid backbone biosynthesis	0.00169246	0.0274699
ko04914	Progesterone-mediated oocyte maturation	0.0024797	0.0373727
ko03040	Spliceosome	0.00290465	0.0408447
ko04115	p53 signaling pathway	0.00309723	0.0408447
ko04114	Oocyte meiosis	0.00552624	0.0647798
ko03010	Ribosome	0.00727437	0.0807838
ko04150	mTOR signaling pathway	0.00811165	0.0831325
ko04141	Protein processing in endoplasmic reticulum	0.00827385	0.0831325
ko03015	mRNA surveillance pathway	0.0099829	0.0957451

## Sheet: MDvsED Up
KO ID	KEGG Term	p-value	q-value (adj. p)
ko01110	Biosynthesis of secondary metabolites	3.06485e-08	6.46684e-06
ko00500	Starch and sucrose metabolism	5.58376e-06	0.000294543
ko00190	Oxidative phosphorylation	1.50539e-05	0.000635275
ko02010	ABC transporters	7.63417e-05	0.00268468
ko00052	Galactose metabolism	9.46098e-05	0.00285181
ko00270	Cysteine and methionine metabolism	0.000170404	0.0044944
ko00350	Tyrosine metabolism	0.00081934	0.0172881
ko04142	Lysosome	0.0009747	0.0186965
ko00520	Amino sugar and nucleotide sugar metabolism	0.00124363	0.0218672
ko00280	Valine, leucine and isoleucine degradation	0.00145485	0.0219267
ko00600	Sphingolipid metabolism	0.00159923	0.0224958
ko01230	Biosynthesis of amino acids	0.00171583	0.0226276
ko01212	Fatty acid metabolism	0.00261106	0.0324078
ko00640	Propanoate metabolism	0.0030287	0.0355031
ko00410	beta-Alanine metabolism	0.00648657	0.0651746
ko00511	Other glycan degradation	0.00810465	0.075316
ko00770	Pantothenate and CoA biosynthesis	0.00911532	0.0801388
ko00670	One carbon pool by folate	0.00976226	0.0823935

## Sheet: MDvsED Down
KO ID	KEGG Term	p-value	q-value (adj. p)
ko03010	Ribosome	4.90873e-06	0.00103574
ko03013	RNA transport	0.000796564	0.0802493
ko04110	Cell cycle	0.00114099	0.0802493

## Sheet: MDvsLD Up
KO ID	KEGG Term	p-value	q-value (adj. p)
ko00190	Oxidative phosphorylation	4.25418e-05	0.00897633

## Sheet: MDvsLD Down
KO ID	KEGG Term	p-value	q-value (adj. p)
None

## Sheet: MDvsND Up
KO ID	KEGG Term	p-value	q-value (adj. p)
ko04260	Cardiac muscle contraction	2.19322e-05	0.00430064
ko04022	cGMP-PKG signaling pathway	4.07643e-05	0.00430064
ko04020	Calcium signaling pathway	0.000266519	0.0187452
ko04723	Retrograde endocannabinoid signaling	0.000644446	0.0339945
ko04745	Phototransduction - fly	0.00144372	0.0519164
ko04512	ECM-receptor interaction	0.0014763	0.0519164
ko04270	Vascular smooth muscle contraction	0.00231498	0.06978
ko04514	Cell adhesion molecules (CAMs)	0.00320702	0.0766582
ko04976	Bile secretion	0.00326978	0.0766582
ko04080	Neuroactive ligand-receptor interaction	0.00436478	0.0920968

## Sheet: MDvsND Down
KO ID	KEGG Term	p-value	q-value (adj. p)
ko04110	Cell cycle	0.000343789	0.0463038
ko04120	Ubiquitin mediated proteolysis	0.000438898	0.0463038
ko03440	Homologous recombination	0.000763298	0.0515354
ko03030	DNA replication	0.00110969	0.0515354
ko03013	RNA transport	0.00122122	0.0515354

## Sheet: LDvsND Up
KO ID	KEGG Term	p-value	q-value (adj. p)
None

## Sheet: LDvsND Down
KO ID	KEGG Term	p-value	q-value (adj. p)
ko04141	Protein processing in endoplasmic reticulum	0.000195993	0.0413545

[truncated: 8 more sheets: ADvsND Up, ADvsND Down, AllvsED Up OR EDvsAll Down, AllvsED Down OR EDvsAll Up, AllvsMD Up OR MDvsAll Down, AllvsMD Down OR MDvsAll Up, AllvsLD Up OR LDvsAll Down, AllvsLD Down OR LDvsAll Up]
